# Supplementary material for: Crystal structure of N,N′-[(thio­phene-2,5-di­yl)bis­(methanylyl­idene)]di-p-toluidine
Source: Acta Crystallogr E Crystallogr Commun. 2015 May 13;71(Pt 6):o403. doi: 10.1107/S205698901500849X (PMC4459348; doi:10.1107/S205698901500849X)
Supplement: Supplementary file 1 [file e-71-0o403-sup1.cif]

##############################################################################
#                                                                            #
# This CIF contains the data in a paper accepted for publication in          #
# Acta Crystallographica Section E. It conforms to the requirements of       #
# Notes for Authors for Acta Crystallographica Section E, and has been       #
# peer reviewed under the auspices of the IUCr Commission on Journals.       #
#                                                                            #
# Full details of the Crystallographic Information File format               #
# are given in the paper "The Crystallographic Information File (CIF):       #
# a New Standard Archive File for Crystallography" by S. R. Hall, F. H.      #
# Allen and I. D. Brown [Acta Cryst. (1991), A47, 655-685].                  #
#                                                                            #
# The current version of the core CIF dictionary is obtainable from          #
# ftp://ftp.iucr.org/pub/cif_core.dic.                                       #
#                                                                            #
# Software is freely available for graphical display of the structure(s)     #
# in this CIF. For information consult the CIF software page                 #
# http://www.iucr.org/resources/cif/software.                                #
#                                                                            #
# This file may be used for bona fide research purposes within the           #
# scientific community so long as proper attribution is given to the journal # 
# article from which it was obtained.                                        #
#                                                                            #
##############################################################################
data_I
_audit_creation_method     'SHELXL-2014/7'
_journal_data_validation_number     ?
_journal_date_recd_electronic     2015-04-11
_journal_date_accepted     2015-04-29
_journal_name_full     'Acta Crystallographica, Section E'
_journal_year     2015
_journal_volume     71
_journal_issue      6
_journal_page_first     o403
_journal_page_last     o403
_journal_paper_category     HO
_journal_paper_doi     10.1107/S205698901500849X
_journal_coeditor_code     LH5761
_publ_contact_author_name     'Dr. Guy Crundwell'
_publ_contact_author_address
;
Department of Chemistry & Biochemistry
Central Connecticut State University
New Britain, CT 06053
USA
;
_publ_contact_author_email     'crundwellg@mail.ccsu.edu'
_publ_contact_author_fax     '1(860)8322704'
_publ_contact_author_phone     '1(860)8322682'
_publ_section_title
;\
Crystal structure of
<i>N</i>,<i>N</i>'-[(thiophene-2,5-diyl)bis(methanylylidene)]di-<i>p</i>-\
toluidine
;
loop_
    _publ_author_name
    _publ_author_address
    'Boyle, Raina'
;
Department of Chemistry & Biochemistry
Central Connecticut State University
New Britain, CT 06053
USA
;
    'Crundwell, Guy'
;
Department of Chemistry & Biochemistry
Central Connecticut State University
New Britain, CT 06053
USA
;
    'Glagovich, Neil M.'
;
Department of Chemistry & Biochemistry
Central Connecticut State University
New Britain, CT 06053
USA
;
_database_code_depnum_ccdc_archive     'CCDC 1062484'
_chemical_name_systematic
;\
<i>N</i>,<i>N</i>'-[(Thiophene-2,5-diyl)bis(methanylylidene)]di-\
<i>p</i>-toluidine
;
_chemical_name_common
;
(E,E)-thiene-2,5-diylbis[N-(4-methylphenyl)methanimine]
;
_chemical_formula_moiety     'C20 H18 N2 S'
_chemical_formula_sum     'C20 H18 N2 S'
_chemical_formula_iupac     'C20 H18 N2 S'
_chemical_formula_weight     318.42
_chemical_melting_point     508
_shelx_space_group_comment
;
The symmetry employed for this shelxl refinement is uniquely defined
by the following loop, which should always be used as a source of
symmetry information in preference to the above space-group names.
They are only intended as comments.
;
_space_group_crystal_system     monoclinic
_space_group_name_H-M_alt     'C 2/c'
_space_group_name_Hall     '-C 2yc'
loop_
    _space_group_symop_operation_xyz
    'x, y, z'
    '-x, y, -z+1/2'
    'x+1/2, y+1/2, z'
    '-x+1/2, y+1/2, -z+1/2'
    '-x, -y, -z'
    'x, -y, z-1/2'
    '-x+1/2, -y+1/2, -z'
    'x+1/2, -y+1/2, z-1/2'
_cell_length_a     37.166(2)
_cell_length_b     6.0292(2)
_cell_length_c     7.5814(4)
_cell_angle_alpha     90
_cell_angle_beta     93.452(7)
_cell_angle_gamma     90
_cell_volume     1695.78(15)
_cell_formula_units_Z     4
_cell_measurement_reflns_used     5038
_cell_measurement_theta_min     4.3143
_cell_measurement_theta_max     32.6401
_cell_measurement_temperature     298(2)
_exptl_crystal_description     plate
_exptl_crystal_colour     yellow
_exptl_crystal_size_max     0.32
_exptl_crystal_size_mid     0.24
_exptl_crystal_size_min     0.07
_exptl_crystal_density_diffrn     1.247
_exptl_crystal_density_meas     ?
_exptl_crystal_density_method     'not measured'
_exptl_crystal_F_000     672
_exptl_absorpt_coefficient_mu     0.192
_exptl_absorpt_correction_type     multi-scan
_exptl_absorpt_process_details
;
(CrysAlis PRO; Oxford Diffraction, 2009)
;
_shelx_estimated_absorpt_T_min     ?
_shelx_estimated_absorpt_T_max     ?
_exptl_absorpt_correction_T_min     0.71293
_exptl_absorpt_correction_T_max     1.00000
_exptl_special_details
;
mp 508 K; UV/Vis \lmax(\e)=243 nm (12215 <i>M</i>^-1^cm^-1^), 384 nm (26116
<i>M</i>^-1^cm^-1^); IR (neat): 551.84 (<i>m</i>), 586.34 (<i>m</i>), 641.18
(<i>m</i>), 705.16 (<i>m</i>), 716.43 (<i>m</i>), 740.14 (<i>m</i>), 790.77
(<i>m</i>-s), 817.7, (<i>versus</i>), 838.08 (<i>s</i>), 863.88 (<i>s</i>),
937.29 (<i>m</i>), 955.06 (<i>m</i>), 966.85 (<i>m</i>), 1014.07 (<i>m</i>),
1060.05 (<i>m</i>), 1107.65 (<i>m</i>), 1166.55 (<i>m</i>), 1193.28
(<i>m</i>), 1211.1 (<i>m</i>), 1238.58 (<i>m</i>), 1274.86 (<i>m</i>),
1295.31(<i>m</i>), 1345.37 (w), 1375.47 (<i>m</i>), 1409.84 (<i>m</i>-s),
1456.61 (<i>m</i>), 1497.28 (<i>s</i>), 1508.13 (<i>m</i>), 1526.25
(<i>m</i>), 1586.19 (s-<i>versus</i>), 1612.45 (<i>m</i>), 1636.29 (w),
1807.98 (w), 1904.79 (w), 2725.8 (w), 2858.33 (w), 2914.98,(w), 3018.47 (w);
^1^H NMR (300 MHz, CDCl~3~): \d 8.60 (s, 2H), 7.49 (s, 2H), 7.12 (m, 8H), 2.40
(s, 6H); ^13^C NMR (300 MHz, CDCl~3~): \d 151.4258, 148.3818,
146.3021,136.5105, 131.4301, 129.9226, 129.8156, 121.0701, 21.0769
;
_diffrn_ambient_temperature     298(2)
_diffrn_radiation_type     'Mo K\a'
_diffrn_radiation_wavelength     0.71073
_diffrn_radiation_source     'Enhance (Mo) X-ray Source'
_diffrn_radiation_monochromator     'graphite'
_diffrn_measurement_device_type     'Oxford Diffraction Xcalibur Sapphire3'
_diffrn_measurement_method     '\w scans'
_diffrn_detector_area_resol_mean     16.1790
_diffrn_reflns_number     9577
_diffrn_reflns_av_R_equivalents     0.0440
_diffrn_reflns_theta_min     4.336
_diffrn_reflns_theta_max     32.628
_diffrn_reflns_theta_full     29.000
_diffrn_measured_fraction_theta_max     0.920
_diffrn_measured_fraction_theta_full     0.998
_diffrn_reflns_limit_h_min     -55
_diffrn_reflns_limit_h_max     44
_diffrn_reflns_limit_k_min     -8
_diffrn_reflns_limit_k_max     9
_diffrn_reflns_limit_l_min     -10
_diffrn_reflns_limit_l_max     10
_refine_special_details     ?
_reflns_number_total     2861
_reflns_number_gt     2153
_reflns_threshold_expression     'I > 2\s(I)'
_refine_ls_structure_factor_coef     Fsqd
_refine_ls_matrix_type     full
_refine_ls_R_factor_all     0.0662
_refine_ls_R_factor_gt     0.0482
_refine_ls_wR_factor_gt     0.1295
_refine_ls_wR_factor_ref     0.1445
_refine_ls_goodness_of_fit_ref     1.032
_refine_ls_restrained_S_all     1.032
_refine_ls_number_reflns     2861
_refine_ls_number_parameters     106
_refine_ls_number_restraints     0
_refine_ls_hydrogen_treatment     constr
_refine_ls_weighting_scheme     calc
_refine_ls_weighting_details
              'w=1/[\s^2^(Fo^2^)+(0.0795P)^2^+0.2248P] where P=(Fo^2^+2Fc^2^)/3'
_atom_sites_solution_hydrogens     geom
_atom_sites_solution_primary     ?
_atom_sites_solution_secondary     ?
_refine_ls_shift/su_max     0.001
_refine_ls_shift/su_mean     0.000
_refine_diff_density_max     0.265
_refine_diff_density_min     -0.153
_refine_ls_extinction_method     none
_refine_ls_extinction_coef     .
loop_
    _atom_type_symbol
    _atom_type_description
    _atom_type_scat_dispersion_real
    _atom_type_scat_dispersion_imag
    _atom_type_scat_source
    'C' 'C' 0.0033 0.0016
                         'International Tables Vol C Tables 4.2.6.8 and 6.1.1.4'
    'H' 'H' 0.0000 0.0000
                         'International Tables Vol C Tables 4.2.6.8 and 6.1.1.4'
    'N' 'N' 0.0061 0.0033
                         'International Tables Vol C Tables 4.2.6.8 and 6.1.1.4'
    'S' 'S' 0.1246 0.1234
                         'International Tables Vol C Tables 4.2.6.8 and 6.1.1.4'
_computing_data_collection
;
CrysAlis CCD (Oxford Diffraction, 2009)
;
_computing_cell_refinement
;
CrysAlis RED (Oxford Diffraction, 2009)
;
_computing_data_reduction
;
CrysAlis RED  (Oxford Diffraction, 2009)
;
_computing_structure_solution
;
SHELXS2014 (Sheldrick, 2008)
;
_computing_structure_refinement
;
SHELXL2014 (Sheldrick, 2015)
;
_computing_molecular_graphics
;
ORTEP-3 for Windows (Farrugia, 2012)
;
_computing_publication_material
;
SHELXL2014 (Sheldrick, 2015)
;
loop_
    _atom_site_type_symbol
    _atom_site_label
    _atom_site_fract_x
    _atom_site_fract_y
    _atom_site_fract_z
    _atom_site_U_iso_or_equiv
    _atom_site_adp_type
    _atom_site_calc_flag
    _atom_site_occupancy
    _atom_site_disorder_assembly
    _atom_site_disorder_group
    S S1 1.0000 0.43225(6) 0.7500 0.04723(16) Uani d 1 . .
    C C1 0.98232(4) 0.8419(2) 0.7119(2) 0.0554(3) Uani d 1 . .
    H H1 0.9694 0.9702 0.6832 0.066 Uiso calc 1 . .
    C C2 0.96895(4) 0.63105(19) 0.68436(18) 0.0476(3) Uani d 1 . .
    N N1 0.92443(3) 0.36610(17) 0.59260(16) 0.0488(3) Uani d 1 . .
    C C3 0.93398(4) 0.56950(19) 0.60827(19) 0.0490(3) Uani d 1 . .
    H H3 0.9179 0.6800 0.5696 0.059 Uiso calc 1 . .
    C C4 0.88949(4) 0.31548(19) 0.52032(16) 0.0449(3) Uani d 1 . .
    C C5 0.85902(4) 0.4422(2) 0.5468(2) 0.0529(3) Uani d 1 . .
    H H5 0.8612 0.5722 0.6126 0.063 Uiso calc 1 . .
    C C6 0.82570(4) 0.3767(3) 0.4762(2) 0.0582(4) Uani d 1 . .
    H H6 0.8057 0.4645 0.4943 0.070 Uiso calc 1 . .
    C C7 0.82125(4) 0.1822(2) 0.37840(19) 0.0553(3) Uani d 1 . .
    C C8 0.85167(4) 0.0561(2) 0.35382(19) 0.0540(3) Uani d 1 . .
    H H8 0.8494 -0.0745 0.2889 0.065 Uiso calc 1 . .
    C C9 0.88525(4) 0.1194(2) 0.42325(19) 0.0498(3) Uani d 1 . .
    H H9 0.9052 0.0310 0.4053 0.060 Uiso calc 1 . .
    C C10 0.78489(6) 0.1105(4) 0.3019(3) 0.0832(6) Uani d 1 . .
    H H10A 0.7841 0.1239 0.1756 0.125 Uiso calc 1 . .
    H H10B 0.7666 0.2030 0.3478 0.125 Uiso calc 1 . .
    H H10C 0.7807 -0.0411 0.3336 0.125 Uiso calc 1 . .
loop_
    _atom_site_aniso_label
    _atom_site_aniso_U_11
    _atom_site_aniso_U_22
    _atom_site_aniso_U_33
    _atom_site_aniso_U_12
    _atom_site_aniso_U_13
    _atom_site_aniso_U_23
    S1 0.0603(3) 0.0289(2) 0.0533(3) 0.000 0.0108(2) 0.000
    C1 0.0585(8) 0.0306(5) 0.0780(9) 0.0020(5) 0.0118(7) 0.0022(5)
    C2 0.0570(8) 0.0343(5) 0.0527(7) 0.0002(5) 0.0140(5) 0.0022(5)
    N1 0.0557(6) 0.0379(5) 0.0534(6) -0.0001(4) 0.0082(5) 0.0000(4)
    C3 0.0573(8) 0.0368(6) 0.0538(7) 0.0016(5) 0.0115(6) 0.0043(5)
    C4 0.0546(7) 0.0352(5) 0.0457(6) -0.0002(5) 0.0105(5) 0.0030(4)
    C5 0.0613(8) 0.0406(6) 0.0579(8) 0.0020(5) 0.0134(6) -0.0066(5)
    C6 0.0553(8) 0.0543(7) 0.0663(9) 0.0067(6) 0.0146(6) -0.0026(6)
    C7 0.0586(8) 0.0555(8) 0.0521(7) -0.0049(6) 0.0075(6) 0.0013(6)
    C8 0.0690(9) 0.0418(6) 0.0519(7) -0.0047(6) 0.0084(6) -0.0050(5)
    C9 0.0601(8) 0.0341(5) 0.0560(7) 0.0033(5) 0.0108(6) 0.0000(5)
    C10 0.0664(11) 0.0948(14) 0.0874(13) -0.0101(10) -0.0035(10) -0.0136(10)
_geom_special_details
;
All e.s.d.'s (except the e.s.d. in the dihedral angle between two l.s. planes)
are estimated using the full covariance matrix. The cell e.s.d.'s are taken
into account individually in the estimation of e.s.d.'s in distances, angles
and torsion angles; correlations between e.s.d.'s in cell parameters are only
used when they are defined by crystal symmetry. An approximate (isotropic)
treatment of cell e.s.d.'s is used for estimating e.s.d.'s involving l.s.
planes.
;
loop_
    _geom_bond_atom_site_label_1
    _geom_bond_atom_site_label_2
    _geom_bond_site_symmetry_2
    _geom_bond_distance
    _geom_bond_publ_flag
    S1 C2 2_756 1.7167(13) ?
    S1 C2 . 1.7168(13) ?
    C1 C2 . 1.3762(17) ?
    C1 C1 2_756 1.403(3) ?
    C1 H1 . 0.9300 ?
    C2 C3 . 1.439(2) ?
    N1 C3 . 1.2802(16) ?
    N1 C4 . 1.4122(18) ?
    C3 H3 . 0.9300 ?
    C4 C5 . 1.3907(19) ?
    C4 C9 . 1.3963(17) ?
    C5 C6 . 1.377(2) ?
    C5 H5 . 0.9300 ?
    C6 C7 . 1.392(2) ?
    C6 H6 . 0.9300 ?
    C7 C8 . 1.384(2) ?
    C7 C10 . 1.501(2) ?
    C8 C9 . 1.379(2) ?
    C8 H8 . 0.9300 ?
    C9 H9 . 0.9300 ?
    C10 H10A . 0.9600 ?
    C10 H10B . 0.9600 ?
    C10 H10C . 0.9600 ?
loop_
    _geom_angle_atom_site_label_1
    _geom_angle_atom_site_label_2
    _geom_angle_atom_site_label_3
    _geom_angle_site_symmetry_1
    _geom_angle_site_symmetry_3
    _geom_angle
    _geom_angle_publ_flag
    C2 S1 C2 2_756 . 91.43(9) ?
    C2 C1 C1 . 2_756 112.53(9) ?
    C2 C1 H1 . . 123.7 ?
    C1 C1 H1 2_756 . 123.7 ?
    C1 C2 C3 . . 127.48(12) ?
    C1 C2 S1 . . 111.75(11) ?
    C3 C2 S1 . . 120.76(9) ?
    C3 N1 C4 . . 119.09(12) ?
    N1 C3 C2 . . 121.53(12) ?
    N1 C3 H3 . . 119.2 ?
    C2 C3 H3 . . 119.2 ?
    C5 C4 C9 . . 118.30(13) ?
    C5 C4 N1 . . 124.28(11) ?
    C9 C4 N1 . . 117.35(12) ?
    C6 C5 C4 . . 120.49(12) ?
    C6 C5 H5 . . 119.8 ?
    C4 C5 H5 . . 119.8 ?
    C5 C6 C7 . . 121.62(14) ?
    C5 C6 H6 . . 119.2 ?
    C7 C6 H6 . . 119.2 ?
    C8 C7 C6 . . 117.54(14) ?
    C8 C7 C10 . . 120.90(15) ?
    C6 C7 C10 . . 121.56(15) ?
    C9 C8 C7 . . 121.63(12) ?
    C9 C8 H8 . . 119.2 ?
    C7 C8 H8 . . 119.2 ?
    C8 C9 C4 . . 120.43(13) ?
    C8 C9 H9 . . 119.8 ?
    C4 C9 H9 . . 119.8 ?
    C7 C10 H10A . . 109.5 ?
    C7 C10 H10B . . 109.5 ?
    H10A C10 H10B . . 109.5 ?
    C7 C10 H10C . . 109.5 ?
    H10A C10 H10C . . 109.5 ?
    H10B C10 H10C . . 109.5 ?
loop_
    _geom_torsion_atom_site_label_1
    _geom_torsion_atom_site_label_2
    _geom_torsion_atom_site_label_3
    _geom_torsion_atom_site_label_4
    _geom_torsion_site_symmetry_1
    _geom_torsion_site_symmetry_2
    _geom_torsion_site_symmetry_3
    _geom_torsion_site_symmetry_4
    _geom_torsion
    _geom_torsion_publ_flag
    C1 C1 C2 C3 2_756 . . . -179.60(16) ?
    C1 C1 C2 S1 2_756 . . . -0.6(2) ?
    C2 S1 C2 C1 2_756 . . . 0.23(8) ?
    C2 S1 C2 C3 2_756 . . . 179.28(15) ?
    C4 N1 C3 C2 . . . . 178.67(12) ?
    C1 C2 C3 N1 . . . . -178.68(14) ?
    S1 C2 C3 N1 . . . . 2.4(2) ?
    C3 N1 C4 C5 . . . . -35.2(2) ?
    C3 N1 C4 C9 . . . . 148.02(13) ?
    C9 C4 C5 C6 . . . . -1.0(2) ?
    N1 C4 C5 C6 . . . . -177.78(13) ?
    C4 C5 C6 C7 . . . . 0.7(2) ?
    C5 C6 C7 C8 . . . . -0.2(2) ?
    C5 C6 C7 C10 . . . . 179.82(17) ?
    C6 C7 C8 C9 . . . . 0.1(2) ?
    C10 C7 C8 C9 . . . . -179.95(16) ?
    C7 C8 C9 C4 . . . . -0.4(2) ?
    C5 C4 C9 C8 . . . . 0.9(2) ?
    N1 C4 C9 C8 . . . . 177.88(12) ?
_shelx_hkl_file
;
  -8   0   0    8.75    0.18
  -8   0   0    9.74    0.19
 -10   0   0   15.72    0.32
 -10   0   0   17.79    0.33
 -12   0   0   14.76    0.29
 -12   0   0   14.39    0.28
 -14   0   0   24.49    0.46
 -14   0   0   25.19    0.47
 -16   0   0    3.32    0.11
 -16   0   0    3.16    0.10
 -18   0   0    5.87    0.17
 -18   0   0    5.37    0.15
 -20   0   0   12.23    0.28
 -20   0   0   12.26    0.29
 -22   0   0    1.01    0.07
 -22   0   0    0.93    0.07
 -24   0   0    1.22    0.07
 -24   0   0    1.29    0.08
 -26   0   0    2.65    0.12
 -26   0   0    2.84    0.13
 -28   0   0   39.76    0.80
 -28   0   0   39.87    0.77
 -30   0   0    0.48    0.07
 -30   0   0    0.69    0.07
 -32   0   0    0.31    0.04
 -32   0   0    0.31    0.05
 -34   0   0    4.95    0.21
 -34   0   0    4.81    0.19
 -36   0   0    0.88    0.09
 -36   0   0    1.05    0.09
 -38   0   0    0.07    0.03
 -38   0   0    0.05    0.03
 -40   0   0    0.18    0.05
 -40   0   0    0.30    0.05
 -42   0   0    0.35    0.06
 -42   0   0    0.43    0.07
 -44   0   0    0.32    0.06
 -44   0   0    0.33    0.06
 -46   0   0    0.38    0.07
 -46   0   0    0.48    0.07
 -48   0   0    0.15    0.05
 -48   0   0    0.09    0.04
 -50   0   0    0.10    0.05
 -50   0   0    0.07    0.04
 -52   0   0    0.12    0.05
 -52   0   0    0.14    0.05
 -54   0   0    0.06    0.05
 -54   0  -1    0.05    0.05
 -52   0  -1    0.07    0.04
 -50   0  -1    0.07    0.05
 -48   0  -1    0.00    0.04
 -48   0  -1    0.01    0.03
 -46   0  -1    0.05    0.03
 -46   0  -1    0.05    0.03
 -44   0  -1    0.00    0.03
 -44   0  -1    0.00    0.02
 -42   0  -1    0.00    0.03
 -42   0  -1    0.05    0.03
 -40   0  -1   -0.03    0.03
 -40   0  -1    0.01    0.02
 -38   0  -1    0.00    0.03
 -38   0  -1    0.00    0.02
 -36   0  -1   -0.01    0.02
 -36   0  -1    0.00    0.02
 -34   0  -1   -0.02    0.03
 -34   0  -1   -0.02    0.02
 -32   0  -1    0.00    0.02
 -32   0  -1   -0.03    0.03
 -30   0  -1    0.01    0.02
 -30   0  -1    0.00    0.03
 -28   0  -1    0.01    0.02
 -28   0  -1   -0.03    0.03
 -26   0  -1    0.01    0.02
 -26   0  -1    0.00    0.03
 -24   0  -1   -0.01    0.02
 -24   0  -1    0.00    0.01
 -22   0  -1   -0.02    0.02
 -22   0  -1    0.02    0.02
 -20   0  -1    0.00    0.01
 -20   0  -1   -0.01    0.01
 -18   0  -1    0.00    0.01
 -18   0  -1    0.01    0.01
 -16   0  -1    0.00    0.01
 -16   0  -1    0.00    0.01
 -14   0  -1    0.00    0.01
 -14   0  -1    0.04    0.01
 -12   0  -1    0.00    0.01
 -12   0  -1    0.01    0.01
 -10   0  -1    0.01    0.01
 -10   0  -1    0.00    0.01
  -8   0  -1    0.05    0.01
  -8   0  -1    0.03    0.01
  -8   0  -1    0.04    0.01
  -6   0  -1    0.01    0.00
   6   0   1    0.00    0.01
  -6   0  -1    0.01    0.01
  -8   0   1    0.01    0.01
  -8   0   1    0.00    0.01
 -10   0   1    0.00    0.01
 -10   0   1    0.00    0.01
 -12   0   1    0.00    0.01
 -12   0   1    0.01    0.01
 -14   0   1    0.00    0.02
 -14   0   1    0.00    0.01
 -16   0   1    0.01    0.01
 -16   0   1    0.06    0.02
 -18   0   1    0.01    0.02
 -18   0   1    0.00    0.01
 -20   0   1   -0.02    0.01
 -20   0   1   -0.04    0.02
 -22   0   1    0.04    0.02
 -22   0   1   -0.01    0.02
 -24   0   1    0.01    0.02
 -24   0   1    0.01    0.02
 -26   0   1    0.04    0.03
 -26   0   1    0.11    0.04
 -28   0   1    0.03    0.03
 -28   0   1    0.01    0.02
 -30   0   1    0.05    0.04
 -30   0   1    0.05    0.03
 -32   0   1   -0.04    0.03
 -32   0   1   -0.05    0.03
 -34   0   1    0.00    0.03
 -34   0   1    0.03    0.02
 -36   0   1    0.07    0.04
 -36   0   1    0.01    0.02
 -38   0   1    0.02    0.03
 -38   0   1   -0.03    0.03
 -40   0   1   -0.03    0.03
 -40   0   1    0.06    0.03
 -42   0   1    0.00    0.03
 -42   0   1    0.02    0.02
 -44   0   1    0.02    0.04
 -44   0   1    0.07    0.03
 -46   0   1    0.03    0.04
 -46   0   1    0.04    0.03
 -48   0   1   -0.01    0.03
 -48   0   1    0.04    0.03
 -50   0   1    0.06    0.04
 -50   0   1    0.00    0.03
 -52   0   1    0.03    0.04
 -52   0   1    0.00    0.03
 -54   0   1   -0.04    0.04
 -52   0  -2    0.03    0.04
 -50   0  -2    0.06    0.05
 -48   0  -2    0.44    0.08
 -46   0  -2    0.09    0.04
 -44   0  -2    0.17    0.04
 -44   0  -2    0.14    0.05
 -42   0  -2    0.41    0.07
 -42   0  -2    0.58    0.07
 -40   0  -2    0.33    0.07
 -40   0  -2    0.33    0.05
 -38   0  -2    0.37    0.07
 -38   0  -2    0.56    0.06
 -36   0  -2    0.39    0.05
 -36   0  -2    0.27    0.05
 -34   0  -2    0.56    0.07
 -34   0  -2    0.55    0.06
 -32   0  -2    0.55    0.06
 -32   0  -2    0.63    0.07
 -30   0  -2    0.61    0.07
 -30   0  -2    0.62    0.06
 -28   0  -2    0.97    0.07
 -28   0  -2    0.90    0.08
 -26   0  -2    0.57    0.05
 -26   0  -2    0.60    0.06
 -24   0  -2   12.33    0.29
 -24   0  -2   12.48    0.31
 -22   0  -2    3.65    0.14
 -22   0  -2    3.47    0.12
 -20   0  -2    5.15    0.17
 -20   0  -2    5.24    0.15
 -18   0  -2    2.39    0.09
 -18   0  -2    2.37    0.10
 -16   0  -2   50.47    0.87
 -16   0  -2   50.42    0.89
 -14   0  -2   20.00    0.35
 -14   0  -2   20.55    0.40
 -14   0  -2   19.76    0.38
 -12   0  -2    8.76    0.19
 -12   0  -2    8.47    0.16
  12   0   2    8.66    0.21
  10   0   2   10.45    0.21
 -10   0  -2   10.14    0.19
  10   0   2   10.92    0.23
 -10   0  -2    9.95    0.21
   8   0   2   15.31    0.29
   8   0   2   15.72    0.31
  -8   0  -2   14.57    0.27
   6   0   2    7.01    0.16
  -6   0  -2    6.28    0.13
   6   0   2    6.43    0.14
   4   0   2    9.92    0.21
   4   0   2    9.48    0.18
   2   0   2   41.93    0.71
   2   0   2   40.66    0.67
   0   0   2    0.04    0.01
   0   0   2    0.00    0.01
  -2   0   2   35.97    0.59
  -2   0   2   33.52    0.62
  -2   0   2   36.72    0.61
  -4   0   2 1000.00   15.83
  -4   0   2  989.27   15.81
  -4   0   2  988.20   15.80
  -6   0   2  125.69    2.11
  -6   0   2  130.27    2.08
  -8   0   2   26.13    0.48
 -10   0   2    4.37    0.13
 -12   0   2    3.71    0.12
 -14   0   2   35.95    0.66
 -16   0   2   12.18    0.28
 -16   0   2   12.79    0.29
 -18   0   2    6.13    0.18
 -18   0   2    5.71    0.18
 -20   0   2    3.49    0.14
 -20   0   2    3.81    0.14
 -22   0   2    0.84    0.06
 -22   0   2    0.85    0.07
 -24   0   2    0.36    0.05
 -24   0   2    0.36    0.04
 -26   0   2    0.03    0.02
 -26   0   2    0.00    0.02
 -28   0   2    3.22    0.15
 -28   0   2    3.05    0.15
 -30   0   2    0.66    0.07
 -30   0   2    0.70    0.07
 -32   0   2   28.71    0.63
 -32   0   2   29.26    0.64
 -34   0   2    0.21    0.08
 -34   0   2    0.10    0.04
 -36   0   2    0.18    0.04
 -36   0   2    0.27    0.05
 -38   0   2    2.57    0.15
 -38   0   2    2.33    0.15
 -40   0   2    0.40    0.06
 -40   0   2    0.44    0.08
 -42   0   2    0.26    0.05
 -42   0   2    0.31    0.06
 -44   0   2    0.14    0.05
 -44   0   2    0.12    0.04
 -46   0   2    0.06    0.04
 -48   0   2    0.20    0.05
 -50   0   2    0.23    0.07
 -52   0   2    0.01    0.04
 -54   0   2   -0.02    0.04
 -50   0  -3   -0.07    0.04
 -48   0  -3    0.03    0.04
 -46   0  -3   -0.03    0.04
 -44   0  -3    0.01    0.03
 -42   0  -3    0.01    0.03
 -40   0  -3   -0.01    0.02
 -40   0  -3   -0.02    0.03
 -38   0  -3    0.00    0.03
 -38   0  -3    0.00    0.02
 -36   0  -3    0.02    0.02
 -36   0  -3    0.00    0.03
 -34   0  -3    0.00    0.02
 -34   0  -3    0.04    0.03
 -32   0  -3    0.06    0.03
 -32   0  -3    0.02    0.02
 -30   0  -3    0.01    0.03
 -30   0  -3    0.00    0.01
 -28   0  -3   -0.02    0.02
 -28   0  -3   -0.02    0.01
 -26   0  -3   -0.01    0.01
 -26   0  -3   -0.02    0.02
 -24   0  -3   -0.03    0.02
 -24   0  -3    0.01    0.01
 -22   0  -3   -0.01    0.02
 -22   0  -3    0.02    0.01
 -20   0  -3    0.00    0.01
 -20   0  -3    0.01    0.02
 -18   0  -3    0.00    0.01
 -18   0  -3   -0.01    0.02
 -16   0  -3    0.01    0.01
 -16   0  -3    0.00    0.01
  16   0   3   -0.01    0.02
 -16   0  -3    0.01    0.02
 -14   0  -3    0.00    0.00
  14   0   3   -0.01    0.01
  14   0   3    0.01    0.02
 -14   0  -3    0.00    0.01
  12   0   3    0.01    0.01
  12   0   3    0.00    0.01
 -12   0  -3    0.00    0.01
 -12   0  -3   -0.01    0.00
  10   0   3    0.00    0.01
  10   0   3    0.02    0.01
 -10   0  -3    0.00    0.01
   8   0   3    0.01    0.01
  -8   0  -3    0.01    0.01
   8   0   3    0.01    0.01
   6   0   3    0.02    0.01
  -6   0  -3   -0.01    0.01
   6   0   3    0.00    0.01
   4   0   3    0.00    0.01
   4   0   3    0.01    0.01
   2   0   3    0.01    0.01
   2   0   3    0.00    0.01
   0   0   3   -0.01    0.02
   0   0   3    0.00    0.01
  -2   0   3    0.00    0.01
  -2   0   3    0.00    0.01
  -2   0   3    0.01    0.01
  -4   0   3    0.01    0.01
  -4   0   3    0.00    0.01
  -4   0   3    0.01    0.01
  -6   0   3    0.00    0.01
  -6   0   3    0.00    0.01
  -6   0   3    0.00    0.01
  -8   0   3   -0.01    0.01
 -10   0   3   -0.02    0.02
 -12   0   3    0.01    0.02
 -14   0   3    0.03    0.02
 -16   0   3   -0.01    0.02
 -18   0   3    0.01    0.02
 -20   0   3   -0.02    0.03
 -22   0   3   -0.01    0.02
 -24   0   3    0.01    0.02
 -26   0   3   -0.01    0.02
 -28   0   3    0.00    0.03
 -30   0   3    0.00    0.03
 -32   0   3   -0.01    0.03
 -34   0   3   -0.02    0.03
 -36   0   3    0.01    0.03
 -38   0   3   -0.05    0.03
 -40   0   3    0.05    0.04
 -42   0   3   -0.01    0.03
 -44   0   3    0.06    0.04
 -46   0   3    0.01    0.03
 -48   0   3   -0.01    0.04
 -50   0   3    0.03    0.04
 -52   0   3   -0.02    0.04
 -54   0   3    0.07    0.05
 -48   0  -4    0.05    0.04
 -46   0  -4    0.07    0.05
 -44   0  -4    0.17    0.05
 -42   0  -4    0.00    0.03
 -40   0  -4   -0.01    0.03
 -38   0  -4    0.23    0.05
 -36   0  -4    0.34    0.05
 -36   0  -4    0.16    0.05
 -34   0  -4    0.19    0.05
 -34   0  -4    0.22    0.04
 -32   0  -4    0.13    0.03
 -32   0  -4    0.09    0.03
 -30   0  -4    1.91    0.10
 -30   0  -4    1.63    0.12
 -28   0  -4    0.44    0.05
 -28   0  -4    0.40    0.06
 -26   0  -4    0.13    0.04
 -26   0  -4    0.21    0.03
 -24   0  -4    2.55    0.14
 -24   0  -4    2.63    0.11
 -22   0  -4    2.49    0.13
 -22   0  -4    2.59    0.11
  20   0   4    3.55    0.14
 -20   0  -4    3.23    0.14
 -20   0  -4    3.25    0.12
  18   0   4    2.05    0.11
 -18   0  -4    1.81    0.09
 -16   0  -4    8.54    0.21
  16   0   4    8.86    0.21
 -16   0  -4    7.82    0.17
  16   0   4    9.18    0.25
  14   0   4    0.49    0.04
 -14   0  -4    0.41    0.04
  14   0   4    0.51    0.05
 -14   0  -4    0.40    0.02
  12   0   4   22.41    0.43
 -12   0  -4   22.33    0.40
  12   0   4   23.29    0.48
  10   0   4    4.34    0.12
  10   0   4    4.67    0.15
 -10   0  -4    3.86    0.10
   8   0   4    6.19    0.19
  -8   0  -4    5.85    0.14
   8   0   4    6.00    0.15
   6   0   4    5.45    0.14
   6   0   4    5.56    0.13
   6   0   4    5.15    0.17
  -6   0  -4    5.50    0.14
   4   0   4    8.06    0.22
   4   0   4    7.71    0.16
   2   0   4   13.45    0.31
   2   0   4   12.45    0.24
   0   0   4    0.05    0.02
   0   0   4    0.15    0.02
  -2   0   4    0.06    0.01
  -2   0   4    0.06    0.02
  -4   0   4   19.26    0.41
  -4   0   4   19.11    0.38
  -4   0   4   18.08    0.35
  -6   0   4   33.13    0.65
  -6   0   4   33.32    0.62
  -6   0   4   33.48    0.58
  -8   0   4   71.97    1.25
  -8   0   4   73.29    1.22
  -8   0   4   71.47    1.28
 -10   0   4   47.27    0.85
 -10   0   4   48.17    0.89
 -12   0   4   41.36    0.77
 -12   0   4   42.35    0.81
 -14   0   4    0.10    0.02
 -16   0   4    5.60    0.19
 -18   0   4   18.18    0.43
 -20   0   4    7.13    0.23
 -22   0   4    0.38    0.05
 -24   0   4    2.13    0.12
 -26   0   4    0.92    0.09
 -28   0   4    0.03    0.03
 -28   0   4    0.00    0.03
 -30   0   4    0.03    0.03
 -32   0   4    0.27    0.05
 -34   0   4    0.36    0.07
 -36   0   4    5.80    0.26
 -38   0   4    0.39    0.07
 -40   0   4    0.27    0.06
 -42   0   4    0.19    0.05
 -44   0   4    0.01    0.03
 -46   0   4    0.68    0.10
 -48   0   4    0.05    0.05
 -50   0   4    0.12    0.06
 -52   0   4    0.07    0.05
 -46   0  -5    0.06    0.05
 -44   0  -5    0.04    0.03
 -42   0  -5    0.00    0.03
 -40   0  -5    0.00    0.03
 -38   0  -5    0.04    0.03
 -36   0  -5   -0.01    0.02
 -34   0  -5    0.02    0.02
 -32   0  -5    0.01    0.02
 -30   0  -5    0.05    0.03
 -30   0  -5    0.00    0.01
 -28   0  -5    0.04    0.03
 -28   0  -5    0.02    0.02
 -26   0  -5    0.01    0.02
 -26   0  -5    0.01    0.01
 -24   0  -5   -0.03    0.02
 -24   0  -5    0.00    0.01
 -22   0  -5    0.00    0.02
  22   0   5    0.02    0.02
 -22   0  -5    0.01    0.01
  20   0   5   -0.01    0.02
 -20   0  -5    0.04    0.02
 -18   0  -5    0.01    0.01
  18   0   5   -0.01    0.02
 -16   0  -5   -0.01    0.01
  16   0   5   -0.01    0.01
  16   0   5    0.02    0.03
  14   0   5    0.00    0.01
  14   0   5    0.02    0.03
  12   0   5    0.02    0.02
 -12   0  -5    0.00    0.01
  12   0   5    0.00    0.01
 -10   0  -5    0.03    0.01
  10   0   5    0.00    0.01
  10   0   5   -0.02    0.02
  10   0   5    0.00    0.01
  -8   0  -5    0.00    0.01
   8   0   5    0.01    0.01
   8   0   5   -0.01    0.01
   8   0   5   -0.01    0.02
   6   0   5    0.01    0.01
   6   0   5    0.00    0.01
   6   0   5   -0.01    0.02
  -6   0  -5    0.01    0.01
   4   0   5    0.00    0.01
   4   0   5    0.00    0.02
   2   0   5    0.00    0.01
   2   0   5   -0.01    0.02
   0   0   5    0.01    0.02
   0   0   5    0.00    0.01
  -2   0   5    0.01    0.01
  -2   0   5    0.00    0.02
  -4   0   5   -0.02    0.03
  -4   0   5    0.00    0.01
  -6   0   5    0.00    0.01
  -6   0   5    0.00    0.02
  -6   0   5   -0.01    0.02
  -8   0   5    0.03    0.03
  -8   0   5    0.00    0.01
 -10   0   5    0.02    0.03
 -10   0   5    0.03    0.02
 -12   0   5    0.03    0.02
 -12   0   5   -0.01    0.03
 -14   0   5    0.01    0.02
 -14   0   5    0.02    0.03
 -16   0   5    0.02    0.03
 -16   0   5    0.01    0.02
 -18   0   5   -0.04    0.04
 -20   0   5    0.02    0.04
 -22   0   5    0.01    0.04
 -24   0   5   -0.04    0.03
 -26   0   5    0.02    0.03
 -28   0   5    0.04    0.04
 -30   0   5   -0.03    0.04
 -32   0   5    0.01    0.03
 -34   0   5   -0.01    0.04
 -36   0   5    0.04    0.04
 -38   0   5    0.07    0.05
 -40   0   5    0.00    0.04
 -42   0   5   -0.01    0.04
 -44   0   5   -0.01    0.04
 -46   0   5    0.02    0.05
 -48   0   5    0.18    0.08
 -42   0  -6    0.07    0.04
 -40   0  -6    0.03    0.04
 -38   0  -6    0.01    0.03
 -36   0  -6    0.00    0.03
 -34   0  -6    0.13    0.04
 -32   0  -6    0.25    0.06
 -30   0  -6    0.04    0.03
 -28   0  -6    0.02    0.02
 -26   0  -6    1.52    0.12
 -24   0  -6    0.40    0.07
 -24   0  -6    0.45    0.05
  24   0   6    0.56    0.07
 -22   0  -6    0.10    0.02
  22   0   6    0.12    0.03
 -20   0  -6    0.95    0.07
  20   0   6    0.98    0.08
  18   0   6    0.88    0.08
 -18   0  -6    0.80    0.07
  16   0   6    4.54    0.19
 -16   0  -6    3.69    0.15
  16   0   6    4.05    0.13
  14   0   6    2.27    0.13
  14   0   6    2.00    0.09
  12   0   6    0.58    0.07
  12   0   6    0.50    0.04
  10   0   6    0.01    0.03
  10   0   6    0.03    0.01
   8   0   6    1.49    0.11
  -8   0  -6    1.54    0.08
   8   0   6    1.52    0.07
   6   0   6    0.28    0.05
   6   0   6    0.24    0.03
  -6   0  -6    0.21    0.03
   4   0   6    1.64    0.07
   4   0   6    1.81    0.11
   4   0   6    1.62    0.06
   2   0   6    1.16    0.09
   2   0   6    1.32    0.05
   0   0   6    2.19    0.07
   0   0   6    2.03    0.12
  -2   0   6   12.53    0.35
  -2   0   6   11.94    0.25
  -4   0   6    0.13    0.05
  -4   0   6    0.09    0.02
  -6   0   6    2.10    0.08
  -6   0   6    2.06    0.12
  -8   0   6    8.41    0.28
 -10   0   6   11.91    0.31
 -10   0   6   12.45    0.35
 -12   0   6   11.78    0.31
 -12   0   6   11.34    0.34
 -14   0   6   10.85    0.29
 -14   0   6   11.15    0.34
 -16   0   6   11.29    0.34
 -16   0   6   10.29    0.29
 -18   0   6    0.53    0.05
 -18   0   6    0.47    0.05
 -20   0   6    0.44    0.05
 -20   0   6    0.48    0.07
 -22   0   6    3.05    0.14
 -22   0   6    2.97    0.16
 -24   0   6    2.01    0.14
 -24   0   6    1.91    0.11
 -26   0   6    0.36    0.07
 -28   0   6    0.87    0.10
 -30   0   6    0.84    0.10
 -32   0   6    0.06    0.04
 -34   0   6    0.27    0.06
 -36   0   6    0.03    0.03
 -38   0   6    0.19    0.05
 -40   0   6    0.28    0.07
 -42   0   6    0.29    0.07
 -44   0   6    0.53    0.10
 -46   0   6    0.07    0.06
 -38   0  -7   -0.02    0.04
 -36   0  -7   -0.07    0.03
 -34   0  -7   -0.03    0.03
 -32   0  -7    0.04    0.03
 -30   0  -7    0.06    0.03
 -28   0  -7    0.01    0.03
 -26   0  -7    0.01    0.02
 -24   0  -7   -0.01    0.02
  24   0   7    0.04    0.02
  22   0   7    0.04    0.04
  20   0   7   -0.01    0.02
  18   0   7    0.02    0.02
 -18   0  -7    0.01    0.02
 -16   0  -7   -0.02    0.01
  16   0   7    0.02    0.03
  14   0   7   -0.01    0.03
  12   0   7   -0.01    0.03
  10   0   7   -0.02    0.03
   8   0   7    0.00    0.03
   6   0   7    0.01    0.03
  -4   0  -7   -0.01    0.01
   4   0   7   -0.03    0.02
   2   0   7   -0.02    0.03
   0   0   7    0.00    0.02
  -2   0   7   -0.02    0.03
  -4   0   7   -0.02    0.03
  -6   0   7    0.00    0.03
  -8   0   7    0.01    0.03
 -10   0   7    0.00    0.03
 -12   0   7    0.00    0.03
 -14   0   7   -0.02    0.02
 -14   0   7    0.01    0.03
 -16   0   7    0.00    0.02
 -16   0   7    0.06    0.04
 -18   0   7   -0.01    0.02
 -18   0   7    0.02    0.04
 -20   0   7    0.01    0.03
 -20   0   7    0.01    0.03
 -22   0   7    0.02    0.02
 -22   0   7    0.00    0.04
 -24   0   7    0.01    0.03
 -26   0   7    0.05    0.04
 -28   0   7   -0.03    0.03
 -30   0   7    0.03    0.03
 -32   0   7    0.04    0.04
 -34   0   7    0.00    0.04
 -36   0   7   -0.10    0.05
 -38   0   7   -0.02    0.04
 -40   0   7    0.04    0.04
 -42   0   7   -0.02    0.05
 -34   0  -8    0.04    0.04
 -32   0  -8    0.00    0.03
 -30   0  -8    0.05    0.04
 -28   0  -8    0.15    0.05
 -26   0  -8    0.07    0.04
 -24   0  -8    0.04    0.03
  24   0   8    0.02    0.03
  22   0   8    0.31    0.06
  20   0   8    0.31    0.06
  18   0   8    0.18    0.04
  16   0   8    0.07    0.03
  14   0   8   -0.03    0.03
  12   0   8    4.27    0.21
  10   0   8    2.41    0.15
   8   0   8    0.17    0.05
   6   0   8   -0.01    0.03
   4   0   8    0.03    0.03
   2   0   8    0.04    0.03
   0   0   8    0.52    0.07
  -2   0   8    0.19    0.04
  -4   0   8    0.36    0.06
  -6   0   8    3.25    0.19
  -8   0   8    0.10    0.04
 -10   0   8    0.13    0.05
 -12   0   8    0.82    0.10
 -14   0   8    1.61    0.13
 -16   0   8    5.68    0.26
 -18   0   8    3.56    0.21
 -20   0   8    0.38    0.07
 -22   0   8    0.40    0.07
 -24   0   8    0.23    0.06
 -26   0   8    0.17    0.05
 -28   0   8    0.34    0.08
 -30   0   8    0.03    0.04
 -32   0   8    0.15    0.06
 -34   0   8    0.44    0.08
 -36   0   8    0.01    0.04
 -38   0   8    0.31    0.08
  26   0   9   -0.01    0.03
 -26   0  -9    0.05    0.04
  24   0   9    0.04    0.04
 -24   0  -9    0.00    0.03
  22   0   9    0.00    0.03
  20   0   9    0.04    0.03
  18   0   9   -0.02    0.03
  16   0   9    0.03    0.03
  14   0   9    0.01    0.03
  12   0   9    0.00    0.03
  10   0   9    0.01    0.03
   8   0   9    0.01    0.03
   6   0   9   -0.01    0.03
   4   0   9   -0.01    0.03
   2   0   9    0.10    0.05
   0   0   9    0.01    0.03
  -2   0   9    0.01    0.03
  -4   0   9    0.03    0.03
  -6   0   9    0.04    0.03
  -8   0   9    0.00    0.03
 -10   0   9    0.00    0.03
 -12   0   9   -0.02    0.04
 -14   0   9    0.02    0.03
 -16   0   9    0.03    0.05
 -18   0   9   -0.04    0.04
 -20   0   9    0.03    0.04
 -22   0   9    0.02    0.05
 -24   0   9    0.04    0.04
 -26   0   9    0.00    0.04
 -28   0   9   -0.08    0.06
 -30   0   9    0.03    0.05
 -32   0   9   -0.01    0.03
  16   0  10   -0.01    0.03
  14   0  10    0.35    0.07
  12   0  10    0.01    0.03
  10   0  10    0.08    0.04
   8   0  10    1.15    0.12
   6   0  10    1.64    0.15
   4   0  10    0.02    0.04
   2   0  10    0.00    0.03
   0   0  10    0.00    0.03
  -2   0  10   -0.10    0.05
  -4   0  10    0.08    0.04
  -6   0  10    0.05    0.04
  -8   0  10    0.09    0.04
 -10   0  10    0.25    0.06
 -12   0  10    0.06    0.03
 -14   0  10    0.09    0.06
 -16   0  10    0.03    0.04
 -18   0  10   -0.07    0.07
 -20   0  10    1.98    0.18
 -22   0  10    1.18    0.14
 -24   0  10    0.10    0.06
 -23   1  10    0.52    0.10
 -21   1  10    0.34    0.07
 -19   1  10    0.15    0.06
 -17   1  10    0.17    0.06
 -15   1  10    0.09    0.03
 -13   1  10    0.00    0.03
 -11   1  10    0.05    0.04
  -9   1  10    0.25    0.06
  -7   1  10    0.21    0.06
  -5   1  10    0.16    0.05
  -3   1  10    0.04    0.04
  -1   1  10    0.00    0.03
   1   1  10    0.10    0.04
   3   1  10    0.08    0.04
   5   1  10    0.22    0.06
   7   1  10    0.17    0.05
   9   1  10    0.29    0.06
  11   1  10    0.12    0.04
  13   1  10    0.03    0.03
  15   1  10    0.01    0.03
 -33   1   9    0.09    0.06
 -31   1   9    0.03    0.04
 -29   1   9    0.05    0.05
 -27   1   9    0.05    0.04
 -25   1   9    0.08    0.05
 -23   1   9    0.10    0.04
 -21   1   9    0.07    0.04
 -19   1   9    0.53    0.09
 -17   1   9    0.02    0.04
 -15   1   9    0.07    0.04
 -13   1   9   -0.05    0.03
 -11   1   9    0.04    0.04
  -9   1   9    0.46    0.08
  -7   1   9    0.29    0.06
  -5   1   9    0.01    0.03
  -3   1   9    0.14    0.05
  -1   1   9    0.38    0.07
   1   1   9    0.04    0.03
   3   1   9    0.19    0.05
   5   1   9   -0.02    0.03
   7   1   9   -0.06    0.05
   9   1   9    1.23    0.12
  11   1   9    0.02    0.04
  13   1   9    0.35    0.06
  15   1   9    0.04    0.03
  17   1   9    0.03    0.03
  19   1   9    0.10    0.04
  21   1   9    0.01    0.03
 -23  -1  -9    0.03    0.04
  23   1   9   -0.01    0.03
  25   1   9    0.04    0.03
 -25  -1  -9   -0.01    0.03
 -39   1   8    0.01    0.04
 -37   1   8   -0.03    0.04
 -35   1   8    0.07    0.05
 -33   1   8    0.15    0.05
 -31   1   8    0.24    0.06
 -29   1   8    0.02    0.04
 -27   1   8    0.13    0.06
 -25   1   8    0.56    0.09
 -23   1   8    0.00    0.03
 -21   1   8    0.14    0.05
 -19   1   8    4.09    0.22
 -17   1   8    2.49    0.17
 -15   1   8    0.02    0.03
 -13   1   8    0.36    0.06
 -11   1   8    0.20    0.04
  -9   1   8   -0.02    0.03
  -7   1   8    0.05    0.04
  -5   1   8    0.97    0.10
  -3   1   8    0.89    0.09
  -1   1   8    0.49    0.07
   1   1   8    0.30    0.05
   3   1   8    0.27    0.05
   5   1   8    0.06    0.03
   7   1   8    0.12    0.05
   9   1   8    3.61    0.19
  11   1   8    1.24    0.11
  13   1   8    0.03    0.03
  15   1   8    0.93    0.09
  17   1   8    0.54    0.07
  19   1   8    0.01    0.03
  21   1   8    0.05    0.03
 -23  -1  -8    0.32    0.07
  23   1   8    0.36    0.06
 -25  -1  -8    0.09    0.04
 -27  -1  -8    0.06    0.05
 -29  -1  -8    0.00    0.03
 -31  -1  -8    0.01    0.03
 -33  -1  -8    0.02    0.03
 -43   1   7    0.08    0.06
 -41   1   7    0.09    0.06
 -39   1   7    0.07    0.04
 -37   1   7   -0.01    0.04
 -35   1   7    0.02    0.04
 -33   1   7    0.12    0.05
 -31   1   7    0.43    0.07
 -29   1   7    0.13    0.05
 -27   1   7    0.08    0.04
 -25   1   7    0.43    0.07
 -23   1   7    0.14    0.05
 -21   1   7   -0.03    0.03
 -19   1   7    0.10    0.03
 -17   1   7    0.15    0.05
 -15   1   7    0.02    0.03
 -13   1   7    0.02    0.03
 -11   1   7   -0.05    0.03
  -9   1   7    0.04    0.03
  -7   1   7    0.34    0.06
  -5   1   7    1.76    0.13
  -3   1   7    1.45    0.11
  -1   1   7    0.04    0.03
   1   1   7    0.52    0.07
   3   1   7    1.03    0.10
   5   1   7    0.33    0.05
   7   1   7    0.67    0.07
   9   1   7    0.19    0.04
  11   1   7    0.22    0.05
  13   1   7    2.23    0.14
  15   1   7    0.03    0.03
  17   1   7    0.23    0.05
  19   1   7    0.08    0.03
 -21  -1  -7   -0.03    0.03
  21   1   7   -0.04    0.03
  23   1   7    0.74    0.08
 -23  -1  -7    0.55    0.08
 -25  -1  -7    0.20    0.05
 -27  -1  -7   -0.01    0.03
 -29  -1  -7    0.04    0.02
 -31  -1  -7    0.10    0.04
 -33  -1  -7    0.02    0.03
 -35  -1  -7    0.00    0.03
 -37  -1  -7    0.01    0.03
 -47   1   6    0.11    0.06
 -45   1   6    0.16    0.06
 -43   1   6    0.19    0.06
 -41   1   6    0.15    0.05
 -39   1   6    1.18    0.13
 -37   1   6    0.43    0.08
 -35   1   6    0.19    0.05
 -33   1   6    0.06    0.05
 -31   1   6    0.56    0.08
 -29   1   6    0.61    0.08
 -27   1   6    1.03    0.11
 -25   1   6    0.30    0.06
 -23   1   6    0.32    0.06
 -21   1   6    1.34    0.12
 -19   1   6    0.01    0.02
 -17   1   6    0.12    0.03
 -17   1   6    0.05    0.03
 -15   1   6    7.66    0.27
 -13   1   6    6.53    0.24
 -11   1   6    5.04    0.20
  -9   1   6    1.22    0.10
  -7   1   6    0.28    0.05
  -5   1   6    0.61    0.07
  -3   1   6    0.89    0.08
  -1   1   6    1.15    0.09
   1   1   6    2.39    0.13
   3   1   6    2.24    0.12
   5   1   6    1.27    0.09
   7   1   6    1.91    0.12
   9   1   6    0.22    0.04
  11   1   6    0.36    0.05
  13   1   6   11.23    0.33
 -15  -1  -6    3.37    0.13
  15   1   6    4.02    0.17
  17   1   6    0.56    0.06
  19   1   6    1.89    0.12
  21   1   6    1.02    0.09
 -21  -1  -6    0.87    0.09
 -23  -1  -6    0.33    0.06
 -25  -1  -6    0.04    0.03
 -27  -1  -6    0.39    0.06
 -29  -1  -6    0.12    0.04
 -31  -1  -6    0.10    0.04
 -33  -1  -6    0.04    0.03
 -35  -1  -6    0.04    0.04
 -37  -1  -6    0.02    0.03
 -39  -1  -6    0.11    0.05
 -41  -1  -6    0.18    0.06
 -49   1   5    0.13    0.06
 -47   1   5    0.03    0.04
 -45   1   5    0.09    0.06
 -43   1   5    0.02    0.03
 -41   1   5   -0.01    0.04
 -39   1   5    0.17    0.06
 -37   1   5    0.60    0.09
 -35   1   5    0.12    0.04
 -33   1   5    0.42    0.07
 -31   1   5    0.31    0.06
 -29   1   5    0.48    0.07
 -27   1   5    0.76    0.09
 -25   1   5    0.33    0.05
 -23   1   5    0.34    0.04
 -23   1   5    0.21    0.05
 -21   1   5    3.92    0.18
 -21   1   5    4.06    0.14
 -19   1   5    0.21    0.03
 -19   1   5    0.12    0.03
 -17   1   5    1.87    0.12
 -17   1   5    1.92    0.08
 -15   1   5    0.05    0.03
 -15   1   5    0.01    0.01
 -13   1   5    0.21    0.04
 -13   1   5    0.20    0.03
 -11   1   5    0.00    0.02
  -9   1   5    0.11    0.03
  -7   1   5    0.24    0.04
  -5   1   5    0.09    0.03
  -3   1   5    0.98    0.07
  -1   1   5    2.67    0.13
   1   1   5    3.35    0.14
   1   1   5    2.73    0.07
   3   1   5    1.07    0.08
   3   1   5    0.82    0.03
   5   1   5    1.87    0.10
   5   1   5    1.53    0.05
   7   1   5    4.46    0.17
  -9  -1  -5    0.47    0.03
   9   1   5    0.68    0.06
  11   1   5    0.03    0.02
  13   1   5    3.47    0.15
  15   1   5    1.12    0.08
 -15  -1  -5    1.07    0.06
 -17  -1  -5    1.53    0.07
  17   1   5    1.78    0.10
  19   1   5    0.06    0.03
 -19  -1  -5   -0.02    0.03
 -19  -1  -5    0.07    0.02
  21   1   5    0.05    0.03
 -21  -1  -5    0.01    0.02
 -23  -1  -5    0.02    0.02
 -25  -1  -5    0.00    0.02
 -27  -1  -5    0.98    0.09
 -29  -1  -5    0.21    0.05
 -31  -1  -5    0.06    0.03
 -33  -1  -5   -0.02    0.03
 -35  -1  -5    0.09    0.03
 -37  -1  -5    0.03    0.03
 -39  -1  -5   -0.01    0.03
 -41  -1  -5    0.07    0.04
 -43  -1  -5   -0.07    0.04
 -45  -1  -5    0.11    0.05
 -51   1   4    0.08    0.05
 -49   1   4    0.08    0.05
 -47   1   4    0.24    0.07
 -45   1   4   -0.02    0.04
 -43   1   4    0.15    0.05
 -41   1   4    1.56    0.13
 -39   1   4    0.63    0.08
 -37   1   4    0.17    0.05
 -35   1   4    5.57    0.24
 -33   1   4    2.74    0.16
 -31   1   4    0.86    0.09
 -29   1   4    0.24    0.05
 -27   1   4    1.35    0.10
 -25   1   4    1.92    0.13
 -23   1   4    2.13    0.12
 -21   1   4    4.23    0.18
 -19   1   4    1.39    0.09
 -17   1   4   -0.02    0.02
 -15   1   4    0.10    0.03
 -15   1   4    0.13    0.02
 -13   1   4    1.38    0.06
 -13   1   4    1.35    0.08
 -11   1   4    5.76    0.18
 -11   1   4    5.68    0.15
  -9   1   4    6.26    0.19
  -7   1   4   63.91    1.14
  -5   1   4    8.99    0.24
  -3   1   4   27.78    0.56
  -1   1   4    2.83    0.12
   1   1   4    3.84    0.08
   1   1   4    6.88    0.18
   3   1   4    2.00    0.10
   3   1   4    1.83    0.05
   5   1   4    6.60    0.19
   7   1   4    8.03    0.22
   9   1   4    3.13    0.12
  11   1   4    2.10    0.10
 -11  -1  -4    1.49    0.04
  13   1   4    0.03    0.02
 -13  -1  -4    0.01    0.01
  15   1   4    0.12    0.03
 -15  -1  -4    0.13    0.02
 -17  -1  -4    9.12    0.22
 -17  -1  -4   10.01    0.27
  17   1   4   10.62    0.27
 -19  -1  -4    5.61    0.15
 -19  -1  -4    6.02    0.21
 -21  -1  -4    7.43    0.19
 -21  -1  -4    7.83    0.24
 -23  -1  -4    2.26    0.12
 -23  -1  -4    2.19    0.09
 -25  -1  -4    0.06    0.03
 -25  -1  -4    0.00    0.01
 -27  -1  -4    2.03    0.13
 -29  -1  -4    0.76    0.08
 -31  -1  -4    0.21    0.05
 -33  -1  -4    0.22    0.05
 -35  -1  -4    0.32    0.07
 -37  -1  -4    0.09    0.04
 -39  -1  -4    0.09    0.03
 -41  -1  -4    0.06    0.04
 -43  -1  -4    0.01    0.03
 -45  -1  -4    0.22    0.06
 -47  -1  -4   -0.03    0.05
 -53   1   3    0.04    0.04
 -51   1   3    0.04    0.05
 -49   1   3    0.01    0.03
 -47   1   3    0.06    0.05
 -45   1   3    0.31    0.06
 -45   1   3    0.54    0.08
 -43   1   3    0.28    0.06
 -43   1   3    0.12    0.04
 -41   1   3    0.01    0.03
 -41   1   3    0.01    0.03
 -39   1   3    0.08    0.04
 -39   1   3    0.05    0.03
 -37   1   3    1.05    0.10
 -37   1   3    1.09    0.10
 -35   1   3    1.28    0.11
 -35   1   3    1.41    0.11
 -33   1   3    4.77    0.20
 -33   1   3    4.19    0.20
 -31   1   3   -0.01    0.02
 -31   1   3    0.01    0.02
 -29   1   3    0.99    0.08
 -29   1   3    0.93    0.08
 -27   1   3    1.48    0.10
 -27   1   3    1.37    0.10
 -25   1   3    1.80    0.10
 -25   1   3    1.64    0.10
 -23   1   3    3.60    0.15
 -23   1   3    3.72    0.15
 -21   1   3    0.42    0.05
 -21   1   3    0.50    0.05
 -19   1   3    0.31    0.04
 -19   1   3    0.21    0.04
 -17   1   3   16.62    0.37
 -17   1   3   16.51    0.37
 -15   1   3    1.19    0.07
 -15   1   3    1.14    0.07
 -13   1   3    8.62    0.23
 -11   1   3    0.61    0.05
 -11   1   3    0.55    0.03
  -9   1   3    9.37    0.23
  -9   1   3    9.89    0.20
  -7   1   3    2.72    0.10
  -5   1   3    0.26    0.03
  -3   1   3   32.81    0.61
  -1   1   3    0.56    0.04
   1   1   3    0.40    0.04
   3   1   3    1.88    0.08
   5   1   3    2.81    0.10
   7   1   3    5.72    0.16
   9   1   3    2.99    0.11
 -11  -1  -3   20.63    0.37
  11   1   3   20.75    0.42
 -13  -1  -3    1.43    0.05
  13   1   3    1.26    0.07
 -15  -1  -3    0.49    0.05
  15   1   3    0.51    0.05
 -15  -1  -3    0.46    0.03
 -17  -1  -3    9.14    0.25
 -17  -1  -3    9.50    0.21
 -19  -1  -3    3.31    0.13
 -19  -1  -3    3.32    0.10
 -21  -1  -3    3.52    0.15
 -21  -1  -3    3.39    0.11
 -23  -1  -3    0.24    0.04
 -23  -1  -3    0.26    0.03
 -25  -1  -3    0.14    0.03
 -25  -1  -3    0.19    0.03
 -27  -1  -3    0.03    0.03
 -27  -1  -3    0.00    0.01
 -29  -1  -3    0.05    0.03
 -29  -1  -3    0.05    0.02
 -31  -1  -3    0.48    0.06
 -31  -1  -3    0.57    0.05
 -33  -1  -3    0.34    0.06
 -35  -1  -3    0.13    0.04
 -37  -1  -3    0.02    0.03
 -39  -1  -3    0.10    0.04
 -41  -1  -3    0.04    0.04
 -43  -1  -3    0.01    0.03
 -45  -1  -3    0.15    0.05
 -47  -1  -3   -0.01    0.04
 -49  -1  -3    0.01    0.04
 -53   1   2   -0.02    0.03
 -53   1   2    0.02    0.04
 -51   1   2    0.04    0.04
 -51   1   2    0.03    0.04
 -49   1   2    0.03    0.03
 -49   1   2    0.02    0.03
 -47   1   2    0.06    0.04
 -47   1   2    0.08    0.04
 -45   1   2    0.24    0.05
 -45   1   2    0.27    0.06
 -43   1   2    0.49    0.08
 -43   1   2    0.55    0.08
 -41   1   2   -0.03    0.03
 -41   1   2    0.02    0.03
 -39   1   2    0.64    0.08
 -39   1   2    0.71    0.08
 -37   1   2    1.62    0.12
 -37   1   2    1.69    0.12
 -35   1   2    2.43    0.14
 -35   1   2    2.39    0.14
 -33   1   2    2.10    0.13
 -33   1   2    2.00    0.13
 -31   1   2    6.11    0.23
 -31   1   2    6.91    0.23
 -29   1   2    3.93    0.17
 -29   1   2    4.24    0.17
 -27   1   2    0.05    0.02
 -27   1   2    0.01    0.02
 -25   1   2    0.58    0.06
 -25   1   2    0.57    0.05
 -23   1   2    0.59    0.06
 -23   1   2    0.57    0.05
 -21   1   2    5.22    0.16
 -21   1   2    4.72    0.17
 -19   1   2    5.78    0.17
 -19   1   2    4.98    0.17
 -17   1   2   17.77    0.38
 -17   1   2   18.03    0.37
 -15   1   2    9.04    0.21
 -15   1   2    8.99    0.22
 -13   1   2   13.39    0.29
 -13   1   2   12.86    0.28
 -11   1   2    0.26    0.03
 -11   1   2    0.26    0.03
  -9   1   2   17.10    0.33
  -9   1   2   16.54    0.33
  -7   1   2    5.88    0.14
  -7   1   2    5.51    0.11
  -7   1   2    5.80    0.14
  -5   1   2    0.84    0.04
  -5   1   2    0.80    0.04
  -3   1   2  251.54    4.06
  -1   1   2   62.38    1.05
   1   1   2  101.20    1.67
   3   1   2    2.64    0.08
   5   1   2    2.50    0.08
   7   1   2   12.55    0.26
  -9  -1  -2   10.67    0.23
   9   1   2   10.52    0.23
  -9  -1  -2   10.52    0.19
 -11  -1  -2   33.12    0.60
  11   1   2   33.03    0.59
 -11  -1  -2   31.35    0.55
 -13  -1  -2    7.21    0.18
 -13  -1  -2    7.06    0.15
 -15  -1  -2    1.45    0.08
 -15  -1  -2    1.61    0.06
 -17  -1  -2    2.54    0.11
 -17  -1  -2    2.72    0.08
 -19  -1  -2    2.15    0.10
 -19  -1  -2    2.09    0.08
 -21  -1  -2    3.48    0.11
 -21  -1  -2    3.55    0.14
 -23  -1  -2    3.02    0.11
 -23  -1  -2    3.25    0.14
 -25  -1  -2   24.34    0.48
 -25  -1  -2   24.48    0.53
 -27  -1  -2    4.06    0.14
 -27  -1  -2    3.95    0.17
 -29  -1  -2    0.58    0.05
 -29  -1  -2    0.60    0.07
 -31  -1  -2    3.46    0.14
 -31  -1  -2    3.47    0.17
 -33  -1  -2    1.73    0.12
 -33  -1  -2    1.78    0.10
 -35  -1  -2    0.11    0.03
 -35  -1  -2    0.13    0.04
 -37  -1  -2    0.14    0.03
 -37  -1  -2    0.17    0.05
 -39  -1  -2    0.46    0.08
 -41  -1  -2    0.09    0.04
 -43  -1  -2    0.03    0.04
 -45  -1  -2   -0.04    0.05
 -47  -1  -2    0.04    0.04
 -49  -1  -2    0.01    0.04
 -51  -1  -2   -0.06    0.05
 -55   1   1    0.01    0.04
 -53   1   1    0.00    0.04
 -53   1   1    0.06    0.04
 -51   1   1    0.02    0.03
 -51   1   1    0.02    0.04
 -49   1   1    0.02    0.03
 -49   1   1    0.00    0.03
 -47   1   1    0.19    0.06
 -47   1   1    0.19    0.06
 -45   1   1   -0.05    0.04
 -45   1   1   -0.01    0.02
 -43   1   1    0.06    0.03
 -43   1   1    0.07    0.05
 -41   1   1    0.35    0.06
 -41   1   1    0.35    0.06
 -39   1   1    0.23    0.05
 -39   1   1    0.20    0.04
 -37   1   1    0.38    0.06
 -37   1   1    0.46    0.06
 -35   1   1    0.02    0.03
 -35   1   1    0.05    0.03
 -33   1   1    4.26    0.18
 -33   1   1    3.72    0.17
 -31   1   1    2.63    0.14
 -31   1   1    2.66    0.14
 -29   1   1   10.85    0.30
 -29   1   1   11.03    0.30
 -27   1   1    0.03    0.02
 -27   1   1    0.02    0.02
 -25   1   1    3.00    0.13
 -25   1   1    2.92    0.13
 -23   1   1    0.37    0.04
 -23   1   1    0.31    0.04
 -21   1   1    3.68    0.14
 -21   1   1    4.27    0.15
 -19   1   1   20.32    0.42
 -19   1   1   20.84    0.43
 -17   1   1    0.32    0.03
 -17   1   1    0.40    0.04
 -15   1   1    0.15    0.02
 -15   1   1    0.16    0.02
 -13   1   1   28.72    0.50
 -13   1   1   26.14    0.51
 -11   1   1    6.01    0.14
 -11   1   1    6.87    0.16
  -9   1   1    8.34    0.18
  -9   1   1    8.30    0.17
  -7   1   1    3.48    0.09
  -7   1   1    3.28    0.08
   5  -1  -1  135.49    2.17
  -5   1   1  132.87    2.19
  -5   1   1  136.38    2.18
  -3   1   1   36.24    0.61
  -3   1   1   35.16    0.61
   3  -1  -1   36.92    0.59
  -1   1   1   25.79    0.43
  -1   1   1   25.21    0.43
  -1  -1  -1  229.98    3.67
  -3  -1  -1    3.72    0.07
   3   1   1    3.57    0.07
   3   1   1    3.63    0.08
   5   1   1    0.80    0.03
   5   1   1    0.75    0.02
  -5  -1  -1    0.95    0.03
  -5  -1  -1    0.81    0.04
   7   1   1    7.22    0.13
  -7  -1  -1    6.95    0.13
  -7  -1  -1    6.98    0.15
  -9  -1  -1    9.89    0.18
   9   1   1   10.42    0.18
  -9  -1  -1    9.89    0.21
 -11  -1  -1    3.37    0.10
 -11  -1  -1    3.44    0.08
 -13  -1  -1    1.16    0.06
 -13  -1  -1    1.24    0.05
 -15  -1  -1   46.03    0.81
 -15  -1  -1   44.42    0.77
 -17  -1  -1    4.00    0.11
 -17  -1  -1    3.87    0.13
 -19  -1  -1    0.48    0.04
 -19  -1  -1    0.52    0.05
 -21  -1  -1    8.69    0.21
 -21  -1  -1    9.01    0.24
 -23  -1  -1    1.65    0.08
 -23  -1  -1    1.58    0.09
 -25  -1  -1   10.67    0.29
 -25  -1  -1   10.18    0.25
 -27  -1  -1    1.27    0.07
 -27  -1  -1    1.22    0.09
 -29  -1  -1    2.88    0.12
 -29  -1  -1    2.97    0.15
 -31  -1  -1    0.09    0.03
 -31  -1  -1    0.04    0.03
 -33  -1  -1    0.71    0.08
 -33  -1  -1    0.75    0.06
 -35  -1  -1    0.18    0.05
 -35  -1  -1    0.17    0.03
 -37  -1  -1    0.20    0.04
 -37  -1  -1    0.19    0.05
 -39  -1  -1    0.10    0.05
 -39  -1  -1    0.18    0.04
 -41  -1  -1    0.05    0.04
 -41  -1  -1    0.03    0.02
 -43  -1  -1    0.16    0.05
 -45  -1  -1    0.02    0.04
 -47  -1  -1    0.08    0.05
 -49  -1  -1    0.16    0.06
 -51  -1  -1    0.14    0.06
 -53  -1  -1    0.03    0.04
 -55   1   0   -0.05    0.04
 -53   1   0    0.05    0.04
 -53   1   0   -0.08    0.03
 -51   1   0    0.03    0.03
 -51   1   0    0.06    0.04
 -49   1   0   -0.04    0.03
 -49   1   0   -0.06    0.04
 -47   1   0   -0.02    0.02
 -47   1   0    0.02    0.04
 -45   1   0    0.04    0.03
 -45   1   0    0.07    0.04
 -43   1   0    0.22    0.05
 -43   1   0    0.24    0.05
 -41   1   0    0.26    0.05
 -41   1   0    0.28    0.06
 -39   1   0    0.34    0.06
 -39   1   0    0.41    0.06
 -37   1   0    0.69    0.08
 -37   1   0    0.54    0.07
 -35   1   0    2.11    0.13
 -35   1   0    1.99    0.12
 -33   1   0    0.05    0.03
 -33   1   0    0.00    0.03
 -31   1   0    5.01    0.19
 -31   1   0    5.23    0.20
 -29   1   0   15.45    0.37
 -29   1   0   13.93    0.37
 -27   1   0    3.18    0.14
 -27   1   0    2.98    0.14
 -25   1   0    2.73    0.12
 -25   1   0    3.05    0.13
 -23   1   0    1.97    0.10
 -23   1   0    2.15    0.10
 -21   1   0    2.25    0.10
 -21   1   0    2.34    0.10
 -19   1   0    2.87    0.11
 -19   1   0    2.59    0.10
 -17   1   0   12.18    0.26
 -17   1   0   11.43    0.26
 -15   1   0   28.33    0.55
 -15   1   0   30.81    0.54
 -13   1   0   16.09    0.32
 -13   1   0   16.50    0.31
 -11   1   0   22.08    0.40
 -11   1   0   23.00    0.41
 -11   1   0   22.11    0.41
  11  -1   0   21.28    0.40
  -9   1   0   13.55    0.28
  -9   1   0   12.94    0.27
   9  -1   0   14.85    0.28
  -9   1   0   15.56    0.28
  -7   1   0    0.64    0.03
  -7   1   0    0.69    0.03
   7  -1   0    0.68    0.03
  -7   1   0    0.76    0.03
   5  -1   0    1.49    0.05
  -5   1   0    1.60    0.05
  -5   1   0    1.45    0.03
  -5  -1   0    1.70    0.05
  -5  -1   0    1.88    0.06
  -7  -1   0    0.82    0.04
  -7  -1   0    0.85    0.04
  -9  -1   0   16.91    0.33
  -9  -1   0   17.08    0.32
 -11  -1   0   22.90    0.42
 -11  -1   0   25.09    0.45
 -13  -1   0   18.94    0.38
 -13  -1   0   17.27    0.34
 -15  -1   0   34.91    0.62
 -15  -1   0   31.91    0.58
 -17  -1   0   12.29    0.26
 -17  -1   0   12.54    0.29
 -19  -1   0    2.74    0.12
 -19  -1   0    2.76    0.10
 -21  -1   0    2.45    0.11
 -21  -1   0    2.29    0.09
 -23  -1   0    2.35    0.10
 -23  -1   0    2.71    0.12
 -25  -1   0    3.31    0.14
 -25  -1   0    2.94    0.12
 -27  -1   0    3.48    0.16
 -27  -1   0    3.34    0.13
 -29  -1   0   15.80    0.38
 -29  -1   0   17.00    0.42
 -31  -1   0    5.35    0.22
 -31  -1   0    4.90    0.18
 -33  -1   0    0.00    0.04
 -33  -1   0    0.06    0.03
 -35  -1   0    2.15    0.14
 -35  -1   0    2.19    0.12
 -37  -1   0    0.84    0.08
 -37  -1   0    0.70    0.09
 -39  -1   0    0.30    0.06
 -39  -1   0    0.40    0.06
 -41  -1   0    0.26    0.06
 -41  -1   0    0.24    0.04
 -43  -1   0    0.30    0.07
 -43  -1   0    0.27    0.05
 -45  -1   0    0.06    0.03
 -45  -1   0    0.08    0.05
 -47  -1   0   -0.04    0.04
 -49  -1   0    0.06    0.04
 -51  -1   0    0.04    0.05
 -53  -1   0    0.02    0.05
 -55   1  -1    0.05    0.04
 -53   1  -1    0.02    0.03
 -53   1  -1    0.05    0.05
 -51   1  -1   -0.04    0.04
 -51   1  -1    0.04    0.03
 -49   1  -1    0.24    0.05
 -49   1  -1    0.20    0.06
 -47   1  -1    0.05    0.02
 -47   1  -1    0.04    0.04
 -45   1  -1    0.00    0.03
 -45   1  -1    0.03    0.03
 -43   1  -1    0.12    0.04
 -43   1  -1    0.15    0.04
 -41   1  -1    0.06    0.03
 -41   1  -1    0.01    0.02
 -39   1  -1    0.17    0.04
 -39   1  -1    0.11    0.04
 -37   1  -1    0.19    0.05
 -37   1  -1    0.16    0.04
 -35   1  -1    0.20    0.04
 -35   1  -1    0.12    0.04
 -33   1  -1    0.64    0.06
 -33   1  -1    0.74    0.07
 -31   1  -1    0.15    0.04
 -31   1  -1    0.12    0.04
 -29   1  -1    2.78    0.13
 -29   1  -1    2.57    0.13
 -27   1  -1    1.13    0.08
 -27   1  -1    1.23    0.08
 -25   1  -1    9.01    0.25
 -25   1  -1    9.51    0.25
 -23   1  -1    1.64    0.09
 -23   1  -1    1.49    0.08
 -21   1  -1    7.40    0.20
 -21   1  -1    8.12    0.21
 -19   1  -1    0.38    0.04
 -19   1  -1    0.44    0.04
 -17   1  -1    3.33    0.11
  17  -1   1    3.34    0.11
 -17   1  -1    3.73    0.11
 -17   1  -1    3.38    0.11
 -15   1  -1   40.67    0.72
 -15   1  -1   37.55    0.70
  15  -1   1   40.48    0.71
 -15   1  -1   42.60    0.71
 -13   1  -1    1.06    0.05
  13  -1   1    1.07    0.05
 -13   1  -1    0.90    0.05
 -13   1  -1    1.03    0.05
  11  -1   1    3.08    0.09
 -11   1  -1    3.01    0.09
 -11   1  -1    3.14    0.09
 -11   1  -1    3.11    0.10
  -9   1  -1    9.52    0.19
  -9   1  -1    9.64    0.20
   9  -1   1    9.50    0.20
   7  -1   1    6.94    0.14
   7  -1   1    6.66    0.15
  -7   1  -1    6.68    0.15
  -7   1  -1    6.18    0.14
  -5   1  -1    0.68    0.03
   5  -1   1    0.65    0.03
  -5   1  -1    0.71    0.04
   3  -1   1    3.41    0.08
   3  -1   1    3.37    0.09
  -3   1  -1    3.62    0.09
  -1   1  -1  234.71    3.73
   1  -1   1  229.50    3.74
  -3  -1   1   36.10    0.62
  -3  -1   1   37.53    0.63
  -3  -1   1   37.00    0.63
  -5  -1   1  143.14    2.32
  -5  -1   1  142.40    2.32
  -7  -1   1    3.53    0.10
  -7  -1   1    3.71    0.10
  -9  -1   1    9.29    0.20
  -9  -1   1    9.37    0.20
 -11  -1   1    7.07    0.17
 -11  -1   1    7.28    0.17
 -13  -1   1   30.28    0.57
 -13  -1   1   30.93    0.56
 -15  -1   1    0.19    0.03
 -17  -1   1    0.36    0.04
 -19  -1   1   21.86    0.46
 -21  -1   1    4.44    0.16
 -21  -1   1    4.36    0.14
 -23  -1   1    0.38    0.05
 -23  -1   1    0.44    0.04
 -25  -1   1    3.21    0.13
 -25  -1   1    3.28    0.14
 -27  -1   1    0.08    0.02
 -27  -1   1    0.04    0.04
 -29  -1   1   11.11    0.30
 -29  -1   1   11.15    0.32
 -31  -1   1    2.63    0.13
 -31  -1   1    2.68    0.15
 -33  -1   1    4.15    0.18
 -33  -1   1    4.08    0.19
 -35  -1   1    0.06    0.03
 -35  -1   1    0.04    0.03
 -37  -1   1    0.47    0.06
 -37  -1   1    0.41    0.07
 -39  -1   1    0.20    0.05
 -41  -1   1    0.20    0.05
 -43  -1   1    0.02    0.05
 -45  -1   1    0.03    0.03
 -47  -1   1    0.22    0.07
 -49  -1   1   -0.06    0.04
 -51  -1   1    0.07    0.05
 -53  -1   1    0.09    0.05
 -53   1  -2   -0.03    0.04
 -51   1  -2    0.00    0.02
 -51   1  -2    0.02    0.03
 -49   1  -2    0.05    0.04
 -49   1  -2    0.07    0.05
 -47   1  -2    0.04    0.03
 -47   1  -2   -0.04    0.03
 -45   1  -2    0.03    0.03
 -45   1  -2   -0.03    0.03
 -43   1  -2    0.08    0.03
 -43   1  -2    0.04    0.04
 -41   1  -2    0.11    0.04
 -41   1  -2    0.05    0.03
 -39   1  -2    0.56    0.07
 -39   1  -2    0.53    0.07
 -37   1  -2    0.15    0.03
 -37   1  -2    0.13    0.04
 -35   1  -2    0.10    0.03
 -35   1  -2    0.12    0.04
 -33   1  -2    1.61    0.10
 -33   1  -2    1.71    0.11
 -31   1  -2    3.51    0.15
 -31   1  -2    3.37    0.16
 -29   1  -2    0.49    0.05
 -29   1  -2    0.50    0.06
 -27   1  -2    3.84    0.16
 -27   1  -2    3.88    0.15
 -25   1  -2   20.54    0.45
 -25   1  -2   20.92    0.44
 -23   1  -2    2.78    0.12
 -23   1  -2    2.84    0.11
 -21   1  -2    3.19    0.11
 -21   1  -2    3.28    0.12
 -21   1  -2    3.26    0.12
 -19   1  -2    2.02    0.09
 -19   1  -2    1.81    0.08
 -19   1  -2    2.12    0.08
  19  -1   2    1.99    0.09
  17  -1   2    2.49    0.10
 -17   1  -2    2.28    0.09
 -17   1  -2    2.49    0.10
 -17   1  -2    2.55    0.08
  15  -1   2    1.45    0.07
 -15   1  -2    1.48    0.07
 -15   1  -2    1.45    0.06
 -15   1  -2    1.38    0.07
  13  -1   2    7.45    0.18
 -13   1  -2    7.02    0.18
  13  -1   2    6.88    0.17
 -13   1  -2    7.19    0.16
 -11   1  -2   29.11    0.53
  11  -1   2   32.58    0.55
 -11   1  -2   29.15    0.55
  11  -1   2   30.56    0.56
  -9   1  -2   10.02    0.21
   9  -1   2   10.58    0.22
  -9   1  -2    9.69    0.22
   9  -1   2   10.17    0.22
   7  -1   2   11.39    0.24
  -7   1  -2   11.45    0.23
  -5   1  -2    2.35    0.08
   5  -1   2    2.25    0.08
  -3   1  -2    2.82    0.08
   3  -1   2    2.37    0.08
   3  -1   2    2.60    0.09
   1  -1   2  102.91    1.70
  -1   1  -2  106.60    1.71
   1  -1   2  105.79    1.71
  -1  -1   2   65.59    1.06
  -1  -1   2   62.36    1.07
  -1  -1   2   61.87    1.07
  -3  -1   2  273.62    4.37
  -3  -1   2  268.99    4.38
  -5  -1   2    0.82    0.04
  -5  -1   2    0.87    0.05
  -7  -1   2    6.15    0.15
  -7  -1   2    5.96    0.15
  -9  -1   2   18.81    0.36
  -9  -1   2   18.05    0.37
  -9  -1   2   18.71    0.37
 -11  -1   2    0.29    0.03
 -11  -1   2    0.30    0.03
 -13  -1   2   12.93    0.29
 -13  -1   2   13.53    0.28
 -15  -1   2    9.22    0.23
 -17  -1   2   19.58    0.42
 -19  -1   2    5.91    0.18
 -21  -1   2    5.38    0.18
 -23  -1   2    0.62    0.06
 -25  -1   2    0.61    0.06
 -27  -1   2   -0.01    0.03
 -29  -1   2    3.75    0.17
 -31  -1   2    6.04    0.23
 -33  -1   2    1.94    0.13
 -35  -1   2    2.34    0.14
 -37  -1   2    1.71    0.13
 -39  -1   2    0.52    0.08
 -41  -1   2    0.03    0.03
 -43  -1   2    0.56    0.08
 -45  -1   2    0.26    0.06
 -47  -1   2    0.10    0.04
 -49  -1   2    0.02    0.04
 -51  -1   2   -0.04    0.05
 -53  -1   2    0.02    0.04
 -51   1  -3    0.03    0.04
 -49   1  -3    0.04    0.04
 -47   1  -3   -0.02    0.03
 -47   1  -3    0.06    0.04
 -45   1  -3    0.06    0.02
 -45   1  -3    0.16    0.05
 -43   1  -3   -0.01    0.02
 -43   1  -3    0.03    0.03
 -41   1  -3    0.01    0.02
 -41   1  -3    0.01    0.02
 -39   1  -3    0.09    0.04
 -39   1  -3    0.02    0.02
 -37   1  -3   -0.02    0.03
 -37   1  -3    0.04    0.02
 -35   1  -3    0.08    0.03
 -35   1  -3    0.11    0.04
 -33   1  -3    0.28    0.05
 -33   1  -3    0.27    0.04
 -31   1  -3    0.46    0.06
 -31   1  -3    0.56    0.06
 -29   1  -3    0.04    0.02
 -29   1  -3    0.01    0.02
 -27   1  -3    0.01    0.02
 -27   1  -3    0.02    0.02
 -25   1  -3    0.17    0.04
 -25   1  -3    0.18    0.03
 -23   1  -3    0.18    0.03
 -23   1  -3    0.21    0.02
 -23   1  -3    0.21    0.03
 -21   1  -3    3.22    0.13
 -21   1  -3    3.02    0.13
 -21   1  -3    3.17    0.10
  21  -1   3    3.21    0.12
 -19   1  -3    3.15    0.10
 -19   1  -3    3.37    0.13
 -19   1  -3    2.98    0.12
  19  -1   3    3.19    0.12
 -17   1  -3    8.98    0.20
  17  -1   3    9.60    0.24
 -17   1  -3    9.23    0.23
  17  -1   3    9.03    0.23
 -15   1  -3    0.41    0.04
  15  -1   3    0.45    0.04
 -15   1  -3    0.45    0.03
  15  -1   3    0.42    0.04
  13  -1   3    1.33    0.07
 -13   1  -3    1.36    0.07
  13  -1   3    1.28    0.07
 -13   1  -3    1.39    0.06
 -11   1  -3   20.50    0.38
  11  -1   3   20.07    0.40
  11  -1   3   20.72    0.42
   9  -1   3    3.14    0.11
   9  -1   3    2.91    0.10
  -9   1  -3    2.86    0.09
   7  -1   3    5.60    0.16
  -7   1  -3    5.44    0.14
   5  -1   3    2.79    0.10
  -5   1  -3    2.84    0.09
  -3   1  -3    2.29    0.08
   3  -1   3    1.98    0.07
   3  -1   3    1.90    0.09
   1  -1   3    0.47    0.04
   1  -1   3    0.49    0.03
  -1   1  -3    0.46    0.04
   1  -1   3    0.43    0.04
  -1  -1   3    0.59    0.05
  -1  -1   3    0.55    0.04
  -1  -1   3    0.54    0.04
  -3  -1   3   32.34    0.62
  -3  -1   3   33.85    0.59
  -3  -1   3   32.55    0.61
  -5  -1   3    0.26    0.03
  -5  -1   3    0.29    0.03
  -5  -1   3    0.26    0.03
  -7  -1   3    2.84    0.11
  -7  -1   3    2.90    0.09
  -9  -1   3   10.44    0.23
  -9  -1   3   10.24    0.25
 -11  -1   3    0.54    0.04
 -11  -1   3    0.53    0.05
 -13  -1   3    9.20    0.22
 -13  -1   3    9.32    0.24
 -15  -1   3    1.34    0.08
 -15  -1   3    1.18    0.07
 -15  -1   3    1.12    0.07
 -17  -1   3   17.36    0.40
 -19  -1   3    0.23    0.04
 -21  -1   3    0.50    0.06
 -23  -1   3    3.76    0.16
 -25  -1   3    1.63    0.10
 -27  -1   3    1.51    0.10
 -29  -1   3    0.96    0.08
 -31  -1   3   -0.02    0.03
 -33  -1   3    4.25    0.20
 -35  -1   3    1.36    0.11
 -37  -1   3    1.01    0.10
 -39  -1   3   -0.03    0.03
 -41  -1   3   -0.04    0.03
 -43  -1   3    0.18    0.06
 -45  -1   3    0.41    0.08
 -47  -1   3    0.06    0.04
 -49  -1   3   -0.02    0.04
 -51  -1   3    0.08    0.06
 -49   1  -4   -0.03    0.03
 -47   1  -4    0.00    0.03
 -45   1  -4    0.13    0.05
 -43   1  -4    0.05    0.03
 -43   1  -4    0.04    0.03
 -41   1  -4   -0.02    0.02
 -41   1  -4    0.05    0.03
 -39   1  -4    0.05    0.03
 -39   1  -4    0.10    0.03
 -37   1  -4    0.05    0.03
 -37   1  -4    0.10    0.04
 -35   1  -4    0.36    0.05
 -35   1  -4    0.43    0.07
 -33   1  -4    0.16    0.03
 -33   1  -4    0.16    0.04
 -31   1  -4    0.17    0.03
 -31   1  -4    0.13    0.03
 -29   1  -4    0.65    0.06
 -29   1  -4    0.70    0.07
 -27   1  -4    2.05    0.11
 -27   1  -4    1.74    0.11
 -25   1  -4   -0.01    0.02
 -25   1  -4    0.01    0.02
  23  -1   4    2.25    0.10
 -23   1  -4    2.06    0.11
 -23   1  -4    2.15    0.12
 -21   1  -4    7.31    0.18
  21  -1   4    7.22    0.21
 -21   1  -4    7.08    0.21
 -21   1  -4    7.13    0.22
 -19   1  -4    5.20    0.17
 -19   1  -4    5.07    0.14
  19  -1   4    5.87    0.19
  19  -1   4    5.53    0.17
 -17   1  -4    9.77    0.22
 -17   1  -4    9.22    0.25
  17  -1   4    9.52    0.26
  17  -1   4    9.60    0.24
  15  -1   4    0.08    0.02
 -15   1  -4    0.11    0.02
  15  -1   4    0.11    0.03
 -15   1  -4    0.09    0.02
 -13   1  -4    0.01    0.01
  13  -1   4    0.02    0.02
  13  -1   4    0.03    0.01
 -11   1  -4    2.06    0.08
  11  -1   4    2.32    0.11
  11  -1   4    2.07    0.09
   9  -1   4    2.68    0.10
   9  -1   4    2.94    0.12
  -9   1  -4    2.99    0.10
  -7   1  -4    7.42    0.18
   7  -1   4    7.45    0.21
   7  -1   4    6.94    0.18
  -5   1  -4    6.89    0.18
   5  -1   4    6.46    0.17
   5  -1   4    6.46    0.19
   3  -1   4    1.98    0.10
   3  -1   4    2.14    0.08
  -3   1  -4    2.32    0.09
   1  -1   4    7.39    0.18
   1  -1   4    7.69    0.22
  -1  -1   4    2.78    0.12
  -1  -1   4    2.65    0.11
  -1  -1   4    2.85    0.10
  -3  -1   4   26.16    0.54
  -3  -1   4   27.06    0.55
  -3  -1   4   27.46    0.51
  -5  -1   4    9.12    0.25
  -5  -1   4    9.50    0.22
  -5  -1   4    9.03    0.24
  -7  -1   4   65.77    1.15
  -7  -1   4   64.75    1.16
  -7  -1   4   63.78    1.11
  -9  -1   4    6.55    0.17
  -9  -1   4    6.20    0.19
  -9  -1   4    6.68    0.21
 -11  -1   4    6.03    0.20
 -11  -1   4    5.84    0.17
 -13  -1   4    1.34    0.09
 -13  -1   4    1.43    0.07
 -15  -1   4    0.10    0.03
 -15  -1   4    0.10    0.02
 -17  -1   4    0.03    0.03
 -19  -1   4    1.46    0.10
 -21  -1   4    4.47    0.19
 -23  -1   4    2.30    0.13
 -25  -1   4    1.79    0.12
 -25  -1   4    2.05    0.13
 -27  -1   4    1.35    0.10
 -27  -1   4    1.46    0.11
 -29  -1   4    0.25    0.05
 -31  -1   4    0.85    0.09
 -33  -1   4    2.32    0.15
 -35  -1   4    5.74    0.25
 -37  -1   4    0.13    0.05
 -39  -1   4    0.46    0.07
 -41  -1   4    1.48    0.14
 -43  -1   4    0.16    0.05
 -45  -1   4   -0.01    0.04
 -47  -1   4    0.15    0.05
 -49  -1   4    0.14    0.06
 -51  -1   4    0.03    0.04
 -47   1  -5   -0.02    0.04
 -45   1  -5    0.08    0.04
 -43   1  -5    0.00    0.04
 -41   1  -5    0.00    0.03
 -39   1  -5   -0.02    0.03
 -39   1  -5    0.01    0.02
 -37   1  -5   -0.02    0.02
 -37   1  -5    0.02    0.02
 -35   1  -5    0.08    0.03
 -35   1  -5    0.00    0.02
 -33   1  -5    0.01    0.03
 -33   1  -5   -0.02    0.02
 -31   1  -5    0.03    0.02
 -31   1  -5   -0.01    0.02
 -29   1  -5    0.26    0.05
 -29   1  -5    0.29    0.04
 -27   1  -5    0.87    0.08
 -27   1  -5    1.01    0.08
 -25   1  -5    0.02    0.02
 -25   1  -5    0.05    0.02
  23  -1   5   -0.01    0.01
 -23   1  -5    0.02    0.02
 -23   1  -5    0.04    0.02
  21  -1   5    0.01    0.02
 -21   1  -5    0.02    0.02
  21  -1   5    0.03    0.02
 -19   1  -5    0.03    0.02
  19  -1   5    0.02    0.02
  19  -1   5    0.06    0.02
 -17   1  -5    1.77    0.08
  17  -1   5    1.74    0.09
 -17   1  -5    1.56    0.09
  17  -1   5    1.62    0.10
  15  -1   5    1.18    0.07
  15  -1   5    1.20    0.08
 -15   1  -5    0.99    0.06
 -15   1  -5    1.08    0.08
  13  -1   5    3.55    0.15
 -13   1  -5    3.11    0.11
  13  -1   5    3.21    0.12
  11  -1   5    0.09    0.02
  11  -1   5    0.12    0.02
  11  -1   5    0.07    0.03
 -11   1  -5    0.10    0.02
   9  -1   5    0.63    0.06
   9  -1   5    0.61    0.05
   9  -1   5    0.52    0.04
  -9   1  -5    0.60    0.05
   7  -1   5    4.35    0.17
   7  -1   5    4.09    0.13
  -7   1  -5    4.46    0.14
   5  -1   5    1.69    0.10
   5  -1   5    1.69    0.08
  -5   1  -5    1.94    0.09
  -3   1  -5    1.24    0.07
   3  -1   5    1.20    0.06
   3  -1   5    1.07    0.08
   1  -1   5    3.28    0.14
   1  -1   5    3.36    0.11
  -1  -1   5    2.97    0.13
  -1  -1   5    2.71    0.10
  -3  -1   5    0.99    0.08
  -3  -1   5    0.83    0.05
  -3  -1   5    0.92    0.07
  -5  -1   5    0.09    0.03
  -5  -1   5    0.09    0.02
  -5  -1   5    0.15    0.03
  -7  -1   5    0.28    0.05
  -7  -1   5    0.21    0.03
  -7  -1   5    0.19    0.03
  -9  -1   5    0.07    0.02
  -9  -1   5    0.11    0.03
  -9  -1   5    0.15    0.03
 -11  -1   5    0.02    0.02
 -11  -1   5    0.00    0.02
 -11  -1   5    0.01    0.03
 -13  -1   5    0.26    0.03
 -13  -1   5    0.23    0.04
 -13  -1   5    0.22    0.04
 -15  -1   5    0.03    0.02
 -15  -1   5   -0.01    0.03
 -17  -1   5    2.05    0.12
 -19  -1   5    0.22    0.05
 -21  -1   5    3.74    0.19
 -23  -1   5    0.33    0.06
 -25  -1   5    0.29    0.05
 -27  -1   5    0.86    0.09
 -29  -1   5    0.70    0.08
 -31  -1   5    0.38    0.07
 -33  -1   5    0.44    0.08
 -35  -1   5    0.21    0.06
 -37  -1   5    0.77    0.10
 -39  -1   5    0.21    0.06
 -41  -1   5    0.07    0.05
 -43  -1   5   -0.02    0.04
 -45  -1   5    0.05    0.04
 -47  -1   5    0.13    0.05
 -43   1  -6    0.03    0.03
 -41   1  -6    0.19    0.06
 -39   1  -6    0.06    0.03
 -37   1  -6    0.03    0.03
 -35   1  -6    0.04    0.03
 -33   1  -6    0.09    0.04
 -33   1  -6    0.05    0.02
 -31   1  -6    0.16    0.04
 -31   1  -6    0.12    0.04
 -29   1  -6    0.12    0.03
 -29   1  -6    0.16    0.05
 -27   1  -6    0.29    0.06
 -27   1  -6    0.36    0.05
 -25   1  -6    0.05    0.02
 -25   1  -6    0.04    0.03
  23  -1   6    0.35    0.05
 -23   1  -6    0.35    0.05
  23  -1   6    0.37    0.04
  21  -1   6    0.76    0.07
  21  -1   6    0.88    0.07
 -21   1  -6    0.76    0.07
  19  -1   6    1.63    0.11
 -19   1  -6    1.37    0.09
  19  -1   6    1.65    0.09
  17  -1   6    0.51    0.06
  17  -1   6    0.51    0.05
 -17   1  -6    0.48    0.05
  15  -1   6    3.59    0.13
  15  -1   6    3.42    0.15
  15  -1   6    3.68    0.14
 -13   1  -6    9.45    0.24
  13  -1   6   10.27    0.26
  13  -1   6   11.50    0.33
  13  -1   6   10.09    0.25
 -11   1  -6    0.26    0.03
  11  -1   6    0.36    0.04
  11  -1   6    0.15    0.03
  11  -1   6    0.29    0.03
  -9   1  -6    0.19    0.03
   9  -1   6    0.20    0.03
   9  -1   6    0.14    0.02
   9  -1   6    0.18    0.04
   7  -1   6    1.82    0.09
   7  -1   6    1.91    0.12
  -7   1  -6    2.07    0.10
   5  -1   6    1.11    0.09
   5  -1   6    1.27    0.07
  -5   1  -6    1.31    0.08
   3  -1   6    2.21    0.09
  -3   1  -6    2.50    0.11
   3  -1   6    2.17    0.13
   1  -1   6    2.55    0.14
  -1   1  -6    2.90    0.12
   1  -1   6    2.54    0.10
  -1  -1   6    1.34    0.07
  -1  -1   6    1.37    0.10
  -3  -1   6    0.74    0.05
  -3  -1   6    0.95    0.08
  -5  -1   6    0.60    0.06
  -5  -1   6    0.70    0.07
  -5  -1   6    0.70    0.05
  -7  -1   6    0.35    0.04
  -7  -1   6    0.33    0.05
  -7  -1   6    0.36    0.05
  -9  -1   6    1.32    0.10
  -9  -1   6    1.45    0.10
  -9  -1   6    1.49    0.08
 -11  -1   6    5.40    0.20
 -11  -1   6    5.09    0.17
 -11  -1   6    5.50    0.22
 -13  -1   6    6.60    0.25
 -13  -1   6    6.64    0.20
 -13  -1   6    6.61    0.23
 -15  -1   6    7.25    0.25
 -15  -1   6    7.26    0.22
 -15  -1   6    7.81    0.27
 -17  -1   6    0.08    0.03
 -17  -1   6    0.03    0.04
 -19  -1   6    0.01    0.03
 -19  -1   6    0.00    0.02
 -21  -1   6    1.46    0.10
 -21  -1   6    1.33    0.11
 -23  -1   6    0.30    0.05
 -25  -1   6    0.43    0.07
 -27  -1   6    0.87    0.10
 -29  -1   6    0.77    0.10
 -31  -1   6    0.51    0.08
 -33  -1   6    0.08    0.03
 -35  -1   6    0.27    0.06
 -37  -1   6    0.46    0.09
 -39  -1   6    1.33    0.14
 -41  -1   6    0.20    0.07
 -43  -1   6    0.39    0.08
 -45  -1   6    0.15    0.05
 -39   1  -7   -0.07    0.04
 -37   1  -7   -0.04    0.03
 -35   1  -7    0.00    0.03
 -33   1  -7   -0.01    0.03
 -31   1  -7    0.09    0.04
 -29   1  -7    0.01    0.03
 -27   1  -7    0.06    0.03
 -27   1  -7    0.00    0.02
 -25   1  -7    0.07    0.03
  25  -1   7    0.15    0.03
 -25   1  -7    0.12    0.04
  23  -1   7    0.57    0.07
 -23   1  -7    0.56    0.06
  23  -1   7    0.53    0.05
 -21   1  -7    0.02    0.02
  21  -1   7   -0.01    0.02
  21  -1   7    0.02    0.02
  19  -1   7    0.03    0.02
 -19   1  -7   -0.01    0.02
  19  -1   7    0.00    0.03
  17  -1   7    0.21    0.03
 -17   1  -7    0.14    0.04
  17  -1   7    0.22    0.04
  15  -1   7   -0.02    0.02
  15  -1   7   -0.01    0.02
  13  -1   7    2.34    0.15
  13  -1   7    2.14    0.10
  11  -1   7    0.09    0.02
  11  -1   7    0.10    0.04
   9  -1   7    0.18    0.03
   9  -1   7    0.16    0.04
   7  -1   7    0.56    0.07
  -7   1  -7    0.56    0.06
   7  -1   7    0.58    0.05
  -5   1  -7    0.33    0.04
   5  -1   7    0.22    0.04
   3  -1   7    1.01    0.09
  -3   1  -7    1.03    0.08
  -1   1  -7    0.57    0.06
   1  -1   7    0.53    0.07
   1  -1   7    0.49    0.04
  -1  -1   7    0.00    0.03
  -1  -1   7    0.05    0.02
  -3  -1   7    1.56    0.12
  -3  -1   7    1.43    0.08
  -5  -1   7    1.93    0.09
  -5  -1   7    2.01    0.14
  -7  -1   7    0.34    0.05
  -7  -1   7    0.34    0.04
  -9  -1   7    0.09    0.04
  -9  -1   7    0.05    0.02
  -9  -1   7    0.05    0.02
 -11  -1   7    0.01    0.02
 -11  -1   7    0.02    0.01
 -11  -1   7   -0.01    0.03
 -13  -1   7    0.00    0.03
 -13  -1   7    0.02    0.02
 -13  -1   7    0.01    0.02
 -15  -1   7    0.13    0.04
 -15  -1   7    0.14    0.04
 -17  -1   7    0.13    0.04
 -17  -1   7    0.12    0.05
 -19  -1   7    0.12    0.04
 -19  -1   7    0.13    0.04
 -21  -1   7    0.02    0.03
 -21  -1   7    0.00    0.02
 -23  -1   7    0.08    0.04
 -23  -1   7    0.06    0.03
 -25  -1   7    0.39    0.06
 -25  -1   7    0.40    0.07
 -27  -1   7    0.13    0.05
 -27  -1   7    0.17    0.04
 -29  -1   7    0.09    0.05
 -29  -1   7    0.09    0.03
 -31  -1   7    0.29    0.06
 -31  -1   7    0.31    0.07
 -33  -1   7    0.26    0.07
 -35  -1   7   -0.01    0.04
 -37  -1   7    0.03    0.04
 -39  -1   7    0.12    0.06
 -41  -1   7    0.15    0.06
 -33   1  -8   -0.06    0.04
 -31   1  -8    0.01    0.03
 -29   1  -8    0.01    0.03
 -27   1  -8   -0.02    0.03
  25  -1   8    0.04    0.03
 -25   1  -8    0.02    0.03
  23  -1   8    0.41    0.07
  21  -1   8    0.04    0.03
 -21   1  -8    0.05    0.03
 -19   1  -8    0.04    0.03
  19  -1   8    0.01    0.03
  17  -1   8    0.62    0.08
 -17   1  -8    0.47    0.06
  15  -1   8    0.89    0.09
  13  -1   8    0.11    0.03
  11  -1   8    1.03    0.10
   9  -1   8    4.06    0.21
   7  -1   8   -0.13    0.06
   5  -1   8    0.01    0.02
   3  -1   8    0.28    0.06
  -3   1  -8    0.34    0.05
   1  -1   8    0.32    0.06
  -1   1  -8    0.31    0.05
   1   1  -8    0.50    0.06
  -1  -1   8    0.43    0.06
  -3  -1   8    0.92    0.10
  -5  -1   8    1.17    0.11
  -7  -1   8    0.00    0.03
  -9  -1   8   -0.02    0.03
 -11  -1   8    0.30    0.06
 -13  -1   8    0.38    0.06
 -13  -1   8    0.35    0.06
 -15  -1   8    0.20    0.06
 -15  -1   8    0.12    0.04
 -17  -1   8    2.09    0.15
 -17  -1   8    2.28    0.15
 -19  -1   8    3.83    0.20
 -19  -1   8    3.75    0.22
 -21  -1   8    0.03    0.03
 -21  -1   8    0.06    0.04
 -23  -1   8    0.03    0.03
 -23  -1   8    0.04    0.04
 -25  -1   8    0.64    0.10
 -25  -1   8    0.55    0.08
 -27  -1   8    0.10    0.05
 -29  -1   8    0.05    0.04
 -31  -1   8    0.35    0.08
 -33  -1   8    0.23    0.07
 -35  -1   8    0.16    0.06
 -37  -1   8   -0.08    0.05
 -27   1  -9    0.00    0.03
 -25   1  -9    0.01    0.03
  25  -1   9   -0.01    0.03
  23  -1   9    0.01    0.03
  21  -1   9    0.01    0.03
  19  -1   9    0.08    0.04
  17  -1   9    0.11    0.05
  15  -1   9   -0.04    0.04
  13  -1   9    0.36    0.07
  11  -1   9   -0.06    0.04
   9  -1   9    1.24    0.12
   7  -1   9    0.03    0.03
   5  -1   9   -0.07    0.04
   3  -1   9    0.13    0.04
   1  -1   9    0.07    0.04
  -1  -1   9    0.42    0.07
   3   1  -9    0.12    0.04
  -3  -1   9    0.21    0.05
  -5  -1   9    0.01    0.03
   5   1  -9    0.03    0.03
  -7  -1   9    0.36    0.07
  -9  -1   9    0.50    0.08
 -11  -1   9    0.03    0.04
 -13  -1   9    0.05    0.04
 -15  -1   9    0.09    0.05
 -17  -1   9    0.00    0.04
 -19  -1   9    0.34    0.08
 -21  -1   9    0.11    0.06
 -23  -1   9    0.21    0.06
 -25  -1   9    0.10    0.06
 -27  -1   9   -0.01    0.04
 -29  -1   9    0.07    0.05
 -31  -1   9    0.05    0.04
  17  -1  10    0.05    0.03
  15  -1  10    0.02    0.03
  13  -1  10   -0.01    0.03
  11  -1  10    0.20    0.06
   9  -1  10    0.25    0.07
   7  -1  10    0.17    0.05
   5  -1  10    0.22    0.05
   3  -1  10    0.05    0.04
   1  -1  10    0.02    0.04
  -1  -1  10    0.01    0.03
  -3  -1  10    0.01    0.03
  -5  -1  10    0.14    0.05
  -7  -1  10    0.14    0.05
   9   1 -10    0.33    0.06
  -9  -1  10    0.27    0.07
 -11  -1  10   -0.01    0.03
 -13  -1  10    0.00    0.03
 -15  -1  10    0.16    0.06
 -17  -1  10    0.07    0.05
 -19  -1  10    0.09    0.05
 -21  -1  10    0.35    0.08
 -24   2  10   -0.02    0.04
 -22   2  10    0.13    0.05
 -20   2  10    0.06    0.04
 -18   2  10    0.07    0.05
 -16   2  10    0.06    0.04
 -14   2  10    0.05    0.03
 -12   2  10   -0.02    0.04
 -10   2  10   -0.06    0.05
  -8   2  10    0.27    0.07
  -6   2  10    0.45    0.08
  -4   2  10   -0.04    0.04
  -2   2  10    0.03    0.04
   0   2  10    0.12    0.04
   2   2  10   -0.04    0.04
   4   2  10    0.04    0.04
   6   2  10    0.10    0.05
   8   2  10    0.06    0.04
  10   2  10    0.05    0.03
  12   2  10    0.04    0.03
  14   2  10    0.05    0.03
 -32   2   9    0.05    0.04
 -30   2   9    0.17    0.06
 -28   2   9    0.29    0.07
 -26   2   9    0.12    0.05
 -24   2   9    0.09    0.05
 -22   2   9    0.04    0.04
 -20   2   9    0.54    0.09
 -18   2   9   -0.05    0.04
 -16   2   9   -0.02    0.03
 -14   2   9    0.09    0.05
 -12   2   9    0.27    0.06
 -10   2   9    0.13    0.04
  -8   2   9    0.33    0.06
  -6   2   9    0.17    0.05
  -4   2   9    0.35    0.06
  -2   2   9    0.26    0.06
   0   2   9    0.06    0.04
   2   2   9    0.14    0.05
   4   2   9    0.00    0.03
   6   2   9    0.34    0.07
   8   2   9    0.25    0.06
  10   2   9    0.04    0.03
  12   2   9   -0.03    0.03
  14   2   9   -0.01    0.03
  16   2   9    0.04    0.03
  18   2   9    0.04    0.03
 -20  -2  -9    0.09    0.05
  20   2   9    0.20    0.05
 -22  -2  -9    0.16    0.05
  22   2   9    0.12    0.04
 -24  -2  -9    0.01    0.03
 -38   2   8    0.03    0.04
 -36   2   8    0.03    0.04
 -34   2   8    0.05    0.05
 -32   2   8    0.17    0.06
 -30   2   8    0.19    0.06
 -28   2   8   -0.06    0.04
 -26   2   8   -0.01    0.03
 -24   2   8   -0.04    0.03
 -22   2   8    0.07    0.04
 -20   2   8    0.66    0.09
 -18   2   8    0.04    0.04
 -16   2   8   -0.04    0.04
 -14   2   8    0.44    0.07
 -12   2   8    0.20    0.05
 -10   2   8   -0.08    0.04
  -8   2   8    0.01    0.03
  -6   2   8    0.01    0.03
  -4   2   8    0.57    0.07
  -2   2   8    1.12    0.10
   0   2   8    0.00    0.03
   2   2   8    0.09    0.04
   4   2   8    0.37    0.06
   6   2   8    0.11    0.04
   8   2   8    0.20    0.05
  10   2   8    0.06    0.03
  12   2   8    0.22    0.05
  14   2   8    0.49    0.07
  16   2   8    0.12    0.04
  18   2   8    0.09    0.03
  20   2   8    0.01    0.03
 -20  -2  -8    0.05    0.04
 -22  -2  -8   -0.01    0.03
  22   2   8    0.05    0.03
 -24  -2  -8    0.12    0.05
 -26  -2  -8    0.26    0.06
 -28  -2  -8    0.01    0.03
 -30  -2  -8    0.03    0.03
 -42   2   7    0.00    0.03
 -40   2   7    0.33    0.08
 -38   2   7   -0.03    0.05
 -36   2   7    0.04    0.04
 -34   2   7    0.49    0.08
 -32   2   7    0.23    0.06
 -30   2   7    0.21    0.05
 -28   2   7    0.36    0.07
 -26   2   7    0.21    0.05
 -24   2   7    2.25    0.16
 -22   2   7    1.53    0.13
 -20   2   7    1.17    0.11
 -18   2   7    0.09    0.04
 -16   2   7    3.05    0.18
 -14   2   7   -0.03    0.03
 -12   2   7    0.23    0.05
 -10   2   7    0.02    0.03
  -8   2   7    0.51    0.07
  -6   2   7    2.47    0.14
  -4   2   7    1.18    0.09
  -2   2   7    0.84    0.08
   0   2   7    1.12    0.10
   2   2   7    0.87    0.08
   4   2   7    0.90    0.08
   6   2   7    0.72    0.08
   8   2   7    0.51    0.06
  10   2   7    1.35    0.10
  12   2   7    2.82    0.16
  14   2   7    0.57    0.07
  16   2   7    0.36    0.06
 -18  -2  -7    0.01    0.03
  18   2   7    0.02    0.03
  20   2   7    0.02    0.02
 -20  -2  -7    0.06    0.03
 -22  -2  -7    0.00    0.02
  22   2   7    0.11    0.04
 -24  -2  -7    0.21    0.06
 -26  -2  -7    0.12    0.04
 -28  -2  -7    0.11    0.05
 -30  -2  -7    0.04    0.03
 -32  -2  -7    0.02    0.03
 -34  -2  -7    0.02    0.03
 -36  -2  -7    0.02    0.03
 -46   2   6    0.08    0.05
 -44   2   6    0.37    0.08
 -42   2   6    0.15    0.06
 -40   2   6    0.04    0.05
 -38   2   6    0.18    0.07
 -36   2   6    0.22    0.06
 -34   2   6   -0.05    0.04
 -32   2   6    0.19    0.05
 -30   2   6    0.52    0.08
 -28   2   6    0.42    0.07
 -26   2   6    0.41    0.07
 -24   2   6    0.41    0.07
 -22   2   6    0.33    0.06
 -20   2   6    0.04    0.03
 -18   2   6    0.07    0.03
 -16   2   6    4.15    0.19
 -14   2   6    0.16    0.04
 -12   2   6    0.21    0.04
 -10   2   6    2.77    0.15
  -8   2   6    2.19    0.13
  -6   2   6    0.25    0.04
  -4   2   6   -0.02    0.03
  -2   2   6    1.01    0.08
   0   2   6    1.07    0.09
   2   2   6    2.01    0.12
   4   2   6    0.93    0.08
   6   2   6    0.97    0.08
   8   2   6    0.14    0.03
  10   2   6    0.34    0.05
  12   2   6    2.09    0.12
  14   2   6    0.01    0.02
  16   2   6    0.06    0.03
 -18  -2  -6    2.25    0.15
  18   2   6    2.62    0.14
  20   2   6    0.79    0.08
 -20  -2  -6    0.82    0.09
 -22  -2  -6    0.06    0.03
 -24  -2  -6    0.02    0.02
 -26  -2  -6    0.05    0.03
 -28  -2  -6    0.04    0.03
 -30  -2  -6    0.18    0.05
 -32  -2  -6    0.02    0.03
 -34  -2  -6    0.06    0.04
 -36  -2  -6    0.08    0.05
 -38  -2  -6   -0.08    0.04
 -40  -2  -6    0.02    0.04
 -48   2   5    0.13    0.05
 -46   2   5   -0.05    0.05
 -44   2   5    0.00    0.04
 -42   2   5    0.11    0.04
 -40   2   5    0.38    0.08
 -38   2   5    0.00    0.04
 -36   2   5    3.04    0.19
 -34   2   5   -0.03    0.03
 -32   2   5   -0.01    0.03
 -30   2   5    1.38    0.12
 -28   2   5    0.62    0.08
 -26   2   5    1.47    0.11
 -24   2   5    1.26    0.10
 -22   2   5    1.16    0.09
 -20   2   5    5.41    0.21
 -18   2   5    5.02    0.20
 -16   2   5    0.24    0.04
 -14   2   5    0.38    0.05
 -12   2   5    1.48    0.10
 -10   2   5    2.19    0.11
  -8   2   5   12.52    0.33
  -6   2   5    2.33    0.12
  -4   2   5    0.05    0.03
  -2   2   5   19.47    0.44
   0   2   5    5.74    0.19
   2   2   5    2.12    0.11
   4   2   5    3.19    0.14
   6   2   5    1.95    0.11
   8   2   5    3.48    0.15
  10   2   5    3.12    0.14
  12   2   5    2.08    0.11
  14   2   5    1.74    0.10
 -16  -2  -5    5.65    0.22
  16   2   5    6.39    0.21
 -18  -2  -5    0.32    0.05
  18   2   5    0.27    0.04
 -20  -2  -5    0.11    0.03
 -22  -2  -5    1.29    0.10
 -24  -2  -5    0.01    0.02
 -26  -2  -5    0.81    0.09
 -28  -2  -5    0.39    0.06
 -30  -2  -5    0.11    0.04
 -32  -2  -5    0.21    0.05
 -34  -2  -5    0.16    0.05
 -36  -2  -5    0.05    0.03
 -38  -2  -5    0.25    0.06
 -40  -2  -5   -0.02    0.03
 -42  -2  -5    0.56    0.09
 -44  -2  -5    0.53    0.10
 -50   2   4    0.11    0.06
 -48   2   4   -0.04    0.04
 -46   2   4   -0.09    0.04
 -44   2   4    0.06    0.04
 -42   2   4    0.07    0.04
 -42   2   4    0.16    0.05
 -40   2   4    0.48    0.08
 -40   2   4    0.62    0.09
 -38   2   4    0.43    0.07
 -38   2   4    0.54    0.08
 -36   2   4    0.04    0.03
 -36   2   4    0.05    0.03
 -34   2   4    0.23    0.05
 -34   2   4    0.20    0.05
 -32   2   4    0.48    0.07
 -32   2   4    0.59    0.07
 -30   2   4    0.19    0.04
 -30   2   4    0.22    0.05
 -28   2   4    0.79    0.08
 -28   2   4    0.65    0.07
 -26   2   4    0.79    0.08
 -26   2   4    0.86    0.08
 -24   2   4    1.47    0.10
 -24   2   4    1.30    0.10
 -22   2   4    2.76    0.14
 -22   2   4    2.94    0.14
 -20   2   4    0.56    0.06
 -20   2   4    0.56    0.06
 -18   2   4    0.27    0.04
 -16   2   4    0.03    0.02
 -14   2   4    0.12    0.03
 -12   2   4    8.28    0.23
 -10   2   4    1.35    0.08
  -8   2   4    1.09    0.07
  -6   2   4    5.82    0.18
  -4   2   4    8.14    0.22
  -2   2   4    0.37    0.04
   0   2   4    0.00    0.02
   2   2   4    1.22    0.07
   4   2   4    2.36    0.10
   6   2   4    6.22    0.19
   8   2   4    3.06    0.12
  10   2   4    3.24    0.13
 -12  -2  -4    0.09    0.01
  12   2   4    0.11    0.03
  14   2   4    0.41    0.05
 -14  -2  -4    0.36    0.05
 -16  -2  -4    5.23    0.19
  16   2   4    5.80    0.19
 -18  -2  -4    0.09    0.03
 -20  -2  -4    0.04    0.02
 -22  -2  -4    4.98    0.20
 -24  -2  -4    2.63    0.14
 -26  -2  -4    0.05    0.03
 -28  -2  -4    0.03    0.03
 -30  -2  -4    0.34    0.06
 -32  -2  -4    0.04    0.03
 -34  -2  -4    0.15    0.05
 -36  -2  -4    0.04    0.03
 -38  -2  -4    0.11    0.04
 -40  -2  -4    0.06    0.04
 -42  -2  -4   -0.01    0.03
 -44  -2  -4    0.05    0.04
 -46  -2  -4    0.04    0.05
 -50   2   3    0.13    0.05
 -48   2   3    0.00    0.03
 -46   2   3    0.32    0.07
 -44   2   3    0.08    0.04
 -42   2   3    0.02    0.03
 -42   2   3    0.05    0.03
 -40   2   3    0.00    0.02
 -40   2   3   -0.02    0.03
 -38   2   3    0.07    0.03
 -38   2   3    0.03    0.03
 -36   2   3    1.02    0.09
 -36   2   3    0.98    0.09
 -34   2   3    0.02    0.03
 -34   2   3   -0.01    0.03
 -32   2   3    4.59    0.20
 -32   2   3    5.05    0.20
 -30   2   3    0.09    0.04
 -30   2   3    0.11    0.03
 -28   2   3    0.12    0.03
 -28   2   3    0.11    0.03
 -26   2   3    0.63    0.07
 -24   2   3    0.53    0.06
 -24   2   3    0.55    0.06
 -22   2   3    5.41    0.20
 -22   2   3    5.75    0.19
 -20   2   3    4.00    0.16
 -20   2   3    4.27    0.16
 -18   2   3    8.43    0.24
 -18   2   3    8.42    0.23
 -16   2   3    7.23    0.18
 -16   2   3    7.46    0.18
 -14   2   3    6.83    0.20
 -14   2   3    7.16    0.20
 -12   2   3    2.96    0.11
 -12   2   3    3.17    0.12
 -10   2   3    2.77    0.10
 -10   2   3    2.54    0.10
  -8   2   3    0.67    0.05
  -8   2   3    0.72    0.05
  -6   2   3    6.43    0.17
  -4   2   3   79.78    1.36
  -2   2   3   11.12    0.25
   0  -2  -3    0.98    0.03
   0   2   3    1.21    0.06
   2   2   3   46.53    0.70
  -2  -2  -3   36.37    0.61
   4   2   3   17.36    0.36
   6   2   3   16.51    0.34
  -8  -2  -3    3.81    0.08
   8   2   3    5.69    0.15
  10   2   3    3.62    0.12
 -10  -2  -3    3.40    0.12
 -10  -2  -3    2.71    0.06
  12   2   3    2.83    0.11
 -12  -2  -3    2.24    0.05
 -12  -2  -3    2.75    0.11
 -14  -2  -3    4.93    0.15
 -14  -2  -3    3.52    0.08
 -16  -2  -3    0.09    0.03
 -16  -2  -3    0.12    0.01
 -18  -2  -3    1.80    0.10
 -18  -2  -3    1.71    0.06
 -20  -2  -3    1.52    0.09
 -22  -2  -3    0.04    0.02
 -24  -2  -3    0.81    0.07
 -26  -2  -3    7.88    0.27
 -28  -2  -3    0.49    0.06
 -30  -2  -3    3.00    0.17
 -32  -2  -3    0.46    0.06
 -34  -2  -3    0.04    0.03
 -36  -2  -3    0.27    0.06
 -38  -2  -3    0.17    0.05
 -40  -2  -3    0.12    0.05
 -42  -2  -3    0.24    0.07
 -44  -2  -3    0.00    0.04
 -46  -2  -3    0.57    0.10
 -48  -2  -3    0.39    0.09
 -50   2   2    0.06    0.04
 -48   2   2    0.00    0.03
 -46   2   2    0.56    0.08
 -44   2   2    0.04    0.03
 -42   2   2    0.07    0.03
 -42   2   2    0.04    0.03
 -40   2   2    0.13    0.04
 -40   2   2    0.13    0.04
 -38   2   2    0.56    0.07
 -38   2   2    0.62    0.07
 -36   2   2    0.51    0.07
 -36   2   2    0.56    0.07
 -34   2   2    1.06    0.10
 -34   2   2    1.04    0.09
 -32   2   2    0.95    0.09
 -32   2   2    0.99    0.08
 -30   2   2    0.35    0.06
 -30   2   2    0.43    0.05
 -28   2   2    0.25    0.04
 -28   2   2    0.22    0.04
 -26   2   2    1.33    0.09
 -26   2   2    1.23    0.08
 -24   2   2    4.34    0.17
 -24   2   2    4.27    0.15
 -22   2   2   -0.01    0.02
 -22   2   2   -0.01    0.02
 -20   2   2    1.42    0.08
 -20   2   2    1.24    0.07
 -18   2   2   24.71    0.47
 -18   2   2   23.19    0.50
 -16   2   2    0.21    0.03
 -14   2   2    1.60    0.07
 -14   2   2    1.69    0.08
 -12   2   2    1.99    0.09
 -12   2   2    2.10    0.08
 -10   2   2    1.65    0.07
 -10   2   2    1.72    0.07
  -8   2   2    5.06    0.13
  -8   2   2    5.03    0.14
  -6   2   2    4.04    0.11
  -6   2   2    4.22    0.11
   6  -2  -2    3.99    0.09
   4  -2  -2    1.24    0.04
  -4   2   2    1.19    0.05
  -4   2   2    1.22    0.05
   2  -2  -2    3.04    0.07
  -2   2   2    3.51    0.09
  -2   2   2    3.40    0.10
   0   2   2    3.52    0.08
   0   2   2    3.43    0.10
   0   2   2    3.44    0.10
  -2  -2  -2    2.88    0.07
   2   2   2    2.88    0.09
   2   2   2    2.72    0.08
   4   2   2    1.33    0.05
   4   2   2    1.42    0.06
  -4  -2  -2    1.47    0.05
   6   2   2    0.66    0.04
  -6  -2  -2    0.71    0.03
  -6  -2  -2    0.63    0.04
   6   2   2    0.61    0.03
  -8  -2  -2    2.30    0.06
   8   2   2    2.10    0.06
   8   2   2    2.26    0.08
  -8  -2  -2    2.16    0.08
  10   2   2   22.16    0.39
 -10  -2  -2   23.20    0.44
 -12  -2  -2    2.19    0.09
  12   2   2    1.49    0.04
 -14  -2  -2    2.15    0.05
 -14  -2  -2    2.61    0.10
  14   2   2    1.55    0.04
 -16  -2  -2    2.71    0.06
 -16  -2  -2    3.03    0.11
 -18  -2  -2    0.72    0.06
 -18  -2  -2    0.78    0.03
 -20  -2  -2    3.00    0.13
 -20  -2  -2    2.94    0.08
 -22  -2  -2    0.51    0.05
 -22  -2  -2    0.55    0.03
 -24  -2  -2    0.37    0.03
 -24  -2  -2    0.34    0.05
 -26  -2  -2    4.17    0.13
 -26  -2  -2    4.73    0.19
 -28  -2  -2    3.50    0.16
 -30  -2  -2   -0.07    0.03
 -32  -2  -2    0.07    0.04
 -34  -2  -2    0.11    0.04
 -36  -2  -2    0.07    0.04
 -38  -2  -2    0.38    0.07
 -40  -2  -2    0.02    0.04
 -42  -2  -2    0.09    0.06
 -44  -2  -2    0.09    0.05
 -46  -2  -2    0.04    0.05
 -48  -2  -2    0.16    0.06
 -50  -2  -2    0.03    0.04
 -52   2   1    0.20    0.06
 -50   2   1    0.08    0.04
 -48   2   1    0.01    0.03
 -46   2   1    0.06    0.04
 -44   2   1    0.12    0.04
 -44   2   1    0.13    0.04
 -42   2   1    0.88    0.09
 -42   2   1    0.87    0.10
 -40   2   1    0.27    0.05
 -40   2   1    0.19    0.05
 -38   2   1    0.03    0.03
 -38   2   1   -0.01    0.03
 -36   2   1    0.20    0.05
 -36   2   1    0.24    0.05
 -34   2   1    1.46    0.10
 -34   2   1    1.29    0.10
 -32   2   1    0.01    0.02
 -32   2   1    0.02    0.03
 -30   2   1   -0.01    0.02
 -30   2   1   -0.01    0.02
 -28   2   1    1.30    0.09
 -28   2   1    1.17    0.08
 -26   2   1    1.12    0.08
 -26   2   1    1.03    0.07
 -24   2   1    2.38    0.11
 -24   2   1    2.29    0.10
 -22   2   1    0.35    0.04
 -22   2   1    0.37    0.04
 -20   2   1    0.10    0.03
 -20   2   1    0.13    0.02
 -18   2   1   11.02    0.27
 -18   2   1   11.87    0.25
 -16   2   1    7.86    0.21
 -16   2   1    7.62    0.17
 -14   2   1   35.06    0.61
  14  -2  -1   34.13    0.59
 -12   2   1    9.54    0.23
 -12   2   1    9.55    0.19
  12  -2  -1    9.98    0.21
 -12   2   1   10.11    0.23
 -10   2   1    6.44    0.16
 -10   2   1    6.65    0.17
  10  -2  -1    6.64    0.15
  -8   2   1   16.42    0.32
  -8   2   1   16.35    0.33
  -8   2   1   16.42    0.30
   8  -2  -1   16.58    0.31
   6  -2  -1    4.97    0.10
  -6   2   1    5.17    0.13
  -6   2   1    5.04    0.13
   6  -2  -1    5.25    0.12
  -6   2   1    5.33    0.11
  -4   2   1    1.88    0.06
  -4   2   1    1.85    0.07
  -4   2   1    1.94    0.05
  -2   2   1    3.09    0.09
  -2   2   1    3.07    0.07
   2  -2  -1    3.09    0.07
  -2   2   1    2.85    0.08
   0   2   1   92.79    1.51
   0  -2  -1   96.05    1.51
   0   2   1   94.31    1.53
   0   2   1   90.71    1.51
   2   2   1    0.85    0.03
   2   2   1    0.81    0.04
  -2  -2  -1    0.82    0.03
  -2  -2  -1    0.77    0.04
   2   2   1    0.79    0.03
   4   2   1    4.06    0.10
   4   2   1    3.82    0.08
  -4  -2  -1    4.37    0.10
  -4  -2  -1    4.24    0.10
   6   2   1   19.13    0.34
  -6  -2  -1   19.19    0.35
  -6  -2  -1   18.83    0.36
  -8  -2  -1   19.41    0.37
  -8  -2  -1   19.55    0.36
   8   2   1   17.93    0.34
 -10  -2  -1   66.11    1.09
  10   2   1   65.14    1.08
 -10  -2  -1   63.69    1.11
 -12  -2  -1    9.18    0.20
 -12  -2  -1    8.80    0.22
  12   2   1    8.94    0.18
 -14  -2  -1    9.04    0.23
  14   2   1    9.46    0.19
  16   2   1    0.48    0.03
 -16  -2  -1    0.48    0.05
  18   2   1    2.77    0.08
 -18  -2  -1    2.59    0.12
 -20  -2  -1    1.83    0.10
 -22  -2  -1    2.09    0.08
 -22  -2  -1    2.12    0.11
 -24  -2  -1    0.10    0.02
 -24  -2  -1    0.13    0.04
 -26  -2  -1    0.20    0.03
 -26  -2  -1    0.22    0.04
 -28  -2  -1    1.78    0.11
 -28  -2  -1    1.50    0.08
 -30  -2  -1    7.35    0.25
 -30  -2  -1    6.80    0.20
 -32  -2  -1    0.80    0.06
 -32  -2  -1    0.79    0.08
 -34  -2  -1    1.61    0.13
 -36  -2  -1    0.39    0.07
 -38  -2  -1    0.61    0.09
 -40  -2  -1    0.15    0.04
 -42  -2  -1    0.01    0.03
 -44  -2  -1    0.09    0.05
 -46  -2  -1    0.15    0.06
 -48  -2  -1    0.12    0.05
 -50  -2  -1    0.29    0.07
 -52   2   0    0.00    0.03
 -50   2   0    0.08    0.04
 -48   2   0    0.16    0.05
 -46   2   0    0.03    0.03
 -44   2   0    0.02    0.03
 -44   2   0    0.01    0.03
 -42   2   0    0.71    0.08
 -42   2   0    0.65    0.08
 -40   2   0    0.05    0.03
 -40   2   0    0.08    0.04
 -38   2   0    0.05    0.03
 -38   2   0    0.02    0.03
 -36   2   0    0.21    0.05
 -36   2   0    0.28    0.05
 -34   2   0    0.55    0.06
 -34   2   0    0.52    0.07
 -32   2   0    1.25    0.10
 -32   2   0    1.37    0.09
 -30   2   0    1.89    0.11
 -30   2   0    2.22    0.12
 -28   2   0    1.46    0.09
 -28   2   0    1.55    0.10
 -26   2   0    0.70    0.06
 -26   2   0    0.68    0.06
 -24   2   0    0.24    0.03
 -24   2   0    0.22    0.03
 -22   2   0    2.27    0.11
 -22   2   0    2.17    0.09
 -20   2   0   10.10    0.26
 -20   2   0   10.45    0.25
 -18   2   0    0.09    0.02
  18  -2   0    0.14    0.02
 -18   2   0    0.12    0.02
 -18   2   0    0.11    0.02
 -16   2   0    0.38    0.04
 -16   2   0    0.43    0.03
 -16   2   0    0.46    0.04
  16  -2   0    0.44    0.04
 -14   2   0   48.59    0.90
  14  -2   0   51.96    0.89
 -14   2   0   48.56    0.90
 -12   2   0    0.51    0.04
 -12   2   0    0.51    0.03
 -12   2   0    0.52    0.04
  12  -2   0    0.53    0.04
  10  -2   0    7.15    0.17
 -10   2   0    6.98    0.17
 -10   2   0    7.31    0.17
 -10   2   0    5.32    0.12
  -8   2   0    5.78    0.14
   8  -2   0    6.08    0.14
  -8   2   0    6.07    0.14
  -6   2   0    9.30    0.20
  -6   2   0    8.88    0.20
   6  -2   0    9.59    0.19
   4  -2   0    0.01    0.01
  -4   2   0    0.02    0.01
  -4   2   0    0.03    0.01
  -2   2   0    2.35    0.07
  -2   2   0    2.49    0.08
   0   2   0   30.54    0.52
   0  -2   0   27.54    0.52
   0  -2   0   30.65    0.50
   0   2   0   29.80    0.53
   2   2   0    2.47    0.08
  -2  -2   0    2.51    0.08
  -2  -2   0    2.61    0.07
  -4  -2   0    0.00    0.01
   4   2   0    0.02    0.01
  -4  -2   0    0.02    0.01
  -6  -2   0   10.70    0.23
  -6  -2   0   10.90    0.22
   6   2   0   10.98    0.22
  -8  -2   0    7.01    0.17
   8   2   0    6.98    0.16
  -8  -2   0    7.19    0.17
 -10  -2   0    8.63    0.20
 -10  -2   0    8.32    0.20
  10   2   0    8.66    0.19
 -12  -2   0    0.63    0.04
  12   2   0    0.61    0.04
 -12  -2   0    0.60    0.05
 -14  -2   0   60.27    1.07
 -14  -2   0   61.28    1.05
 -16  -2   0    0.49    0.04
 -16  -2   0    0.47    0.04
 -18  -2   0    0.03    0.02
 -20  -2   0   11.84    0.30
 -22  -2   0    2.51    0.12
 -24  -2   0    0.28    0.05
 -26  -2   0    0.70    0.07
 -28  -2   0    1.77    0.11
 -30  -2   0    2.38    0.14
 -32  -2   0    1.69    0.12
 -34  -2   0    0.51    0.07
 -36  -2   0    0.19    0.05
 -38  -2   0    0.03    0.03
 -40  -2   0    0.12    0.05
 -42  -2   0    0.72    0.09
 -44  -2   0   -0.02    0.03
 -46  -2   0    0.07    0.05
 -48  -2   0    0.16    0.05
 -50  -2   0    0.13    0.06
 -52  -2   0    0.05    0.05
 -52   2  -1    0.16    0.05
 -50   2  -1    0.30    0.06
 -48   2  -1    0.03    0.03
 -46   2  -1    0.13    0.04
 -46   2  -1    0.14    0.05
 -44   2  -1    0.09    0.04
 -44   2  -1    0.01    0.03
 -42   2  -1    0.03    0.03
 -42   2  -1    0.12    0.04
 -40   2  -1    0.21    0.04
 -40   2  -1    0.16    0.04
 -38   2  -1    0.55    0.07
 -38   2  -1    0.60    0.07
 -36   2  -1    0.37    0.06
 -36   2  -1    0.39    0.06
 -34   2  -1    1.33    0.10
 -34   2  -1    1.31    0.10
 -32   2  -1    0.74    0.07
 -32   2  -1    0.80    0.07
 -30   2  -1    6.34    0.22
 -30   2  -1    6.51    0.22
 -28   2  -1    1.36    0.09
 -28   2  -1    1.44    0.09
 -26   2  -1    0.16    0.03
 -26   2  -1    0.30    0.04
 -24   2  -1    0.09    0.03
 -24   2  -1    0.09    0.03
 -22   2  -1    1.92    0.09
 -22   2  -1    1.72    0.09
 -22   2  -1    1.88    0.09
  22  -2   1    1.81    0.09
  20  -2   1    1.68    0.08
 -20   2  -1    1.58    0.09
 -20   2  -1    1.57    0.08
 -20   2  -1    1.76    0.08
  18  -2   1    2.23    0.09
 -18   2  -1    2.15    0.10
 -18   2  -1    2.03    0.08
 -18   2  -1    2.19    0.09
  16  -2   1    0.36    0.03
 -16   2  -1    0.35    0.03
 -16   2  -1    0.28    0.03
 -16   2  -1    0.37    0.04
 -14   2  -1    7.97    0.21
 -14   2  -1    7.70    0.19
 -14   2  -1    7.68    0.17
  14  -2   1    8.01    0.20
  12  -2   1    7.89    0.19
 -12   2  -1    6.21    0.15
 -12   2  -1    7.68    0.18
 -12   2  -1    7.79    0.19
  10  -2   1   55.90    0.98
 -10   2  -1   56.91    0.99
 -10   2  -1   57.74    0.98
  -8   2  -1   15.99    0.33
  -8   2  -1   16.08    0.32
   6  -2   1   17.84    0.34
  -6   2  -1   17.57    0.34
   6  -2   1   17.06    0.31
  -6   2  -1   17.39    0.34
   4  -2   1    3.82    0.09
  -4   2  -1    3.61    0.11
   4  -2   1    3.78    0.11
  -2   2  -1    0.64    0.04
   2  -2   1    0.75    0.03
   2  -2   1    0.72    0.04
   0  -2   1   88.45    1.46
   0  -2   1   88.05    1.49
  -2  -2   1    3.01    0.08
   2   2  -1    3.14    0.10
  -2  -2   1    3.13    0.10
   4   2  -1    2.18    0.08
  -4  -2   1    2.07    0.06
  -4  -2   1    2.08    0.08
  -4  -2   1    1.98    0.07
  -6  -2   1    5.79    0.15
  -6  -2   1    5.57    0.14
   6   2  -1    5.75    0.15
  -8  -2   1   18.35    0.36
   8   2  -1   18.26    0.36
  -8  -2   1   18.65    0.36
 -10  -2   1    7.51    0.18
 -10  -2   1    7.07    0.18
 -12  -2   1   11.47    0.26
 -12  -2   1   11.10    0.26
 -14  -2   1   40.72    0.74
 -14  -2   1   39.78    0.74
 -16  -2   1    9.37    0.24
 -16  -2   1    9.35    0.23
 -18  -2   1   12.65    0.31
 -18  -2   1   12.24    0.29
 -20  -2   1    0.16    0.04
 -22  -2   1    0.40    0.05
 -24  -2   1    2.64    0.13
 -26  -2   1    1.26    0.09
 -28  -2   1    1.39    0.10
 -30  -2   1    0.01    0.03
 -32  -2   1   -0.02    0.03
 -34  -2   1    1.60    0.12
 -36  -2   1    0.17    0.04
 -38  -2   1    0.05    0.03
 -40  -2   1    0.23    0.05
 -42  -2   1    1.00    0.11
 -44  -2   1    0.11    0.05
 -46  -2   1    0.09    0.05
 -48  -2   1    0.05    0.04
 -50  -2   1    0.08    0.06
 -52  -2   1    0.12    0.06
 -52   2  -2    0.00    0.03
 -50   2  -2    0.06    0.04
 -48   2  -2    0.10    0.05
 -46   2  -2    0.02    0.04
 -46   2  -2    0.01    0.03
 -44   2  -2    0.02    0.02
 -44   2  -2    0.07    0.04
 -42   2  -2    0.09    0.04
 -42   2  -2    0.05    0.03
 -40   2  -2    0.08    0.04
 -40   2  -2    0.09    0.03
 -38   2  -2    0.35    0.06
 -38   2  -2    0.39    0.06
 -36   2  -2    0.03    0.02
 -36   2  -2    0.05    0.02
 -34   2  -2    0.18    0.04
 -34   2  -2    0.09    0.03
 -32   2  -2    0.04    0.02
 -32   2  -2    0.14    0.04
 -30   2  -2    0.02    0.02
 -30   2  -2   -0.01    0.02
 -28   2  -2    2.89    0.14
 -28   2  -2    3.11    0.13
 -26   2  -2    3.47    0.15
 -26   2  -2    3.79    0.14
 -26   2  -2    3.73    0.14
  24  -2   2    0.32    0.04
 -24   2  -2    0.29    0.04
 -24   2  -2    0.28    0.03
 -24   2  -2    0.23    0.03
  22  -2   2    0.44    0.05
 -22   2  -2    0.44    0.05
 -22   2  -2    0.38    0.04
 -22   2  -2    0.41    0.04
  20  -2   2    2.76    0.11
 -20   2  -2    2.80    0.12
 -20   2  -2    2.57    0.10
 -20   2  -2    2.44    0.10
  18  -2   2    0.64    0.05
 -18   2  -2    0.68    0.05
 -18   2  -2    0.72    0.06
 -18   2  -2    0.56    0.04
 -16   2  -2    2.53    0.10
 -16   2  -2    2.93    0.12
 -16   2  -2    2.68    0.10
  16  -2   2    2.74    0.11
 -14   2  -2    2.26    0.09
  14  -2   2    2.36    0.10
 -14   2  -2    2.56    0.10
  12  -2   2    2.00    0.08
 -12   2  -2    1.98    0.09
 -12   2  -2    1.92    0.08
  12  -2   2    1.98    0.09
 -10   2  -2   21.41    0.43
  10  -2   2   23.23    0.42
 -10   2  -2   22.94    0.45
  -8   2  -2    2.10    0.09
  -8   2  -2    2.08    0.08
   8  -2   2    1.80    0.07
   6  -2   2    0.54    0.04
  -6   2  -2    0.61    0.04
   6  -2   2    0.54    0.04
   4  -2   2    1.32    0.07
  -4   2  -2    1.37    0.06
   4  -2   2    1.21    0.05
   2  -2   2    2.72    0.09
   2  -2   2    2.64    0.09
  -2   2  -2    2.63    0.10
   2  -2   2    2.62    0.10
   0  -2   2    3.45    0.12
   0  -2   2    3.47    0.10
   0  -2   2    3.59    0.11
   0   2  -2    3.43    0.11
  -2  -2   2    3.46    0.10
   2   2  -2    3.52    0.12
  -2  -2   2    3.55    0.11
  -4  -2   2    1.30    0.07
  -4  -2   2    1.23    0.06
   4   2  -2    1.19    0.06
  -6  -2   2    4.17    0.12
  -6  -2   2    4.41    0.13
   6   2  -2    4.24    0.13
  -8  -2   2    5.48    0.15
  -8  -2   2    5.41    0.15
  -8  -2   2    5.34    0.16
 -10  -2   2    1.70    0.08
 -10  -2   2    1.58    0.08
 -12  -2   2    2.32    0.10
 -12  -2   2    2.15    0.10
 -14  -2   2    1.73    0.09
 -14  -2   2    1.86    0.09
 -16  -2   2    0.27    0.04
 -16  -2   2    0.20    0.03
 -18  -2   2   25.51    0.51
 -18  -2   2   24.56    0.53
 -20  -2   2    1.36    0.08
 -20  -2   2    1.40    0.09
 -22  -2   2    0.01    0.02
 -24  -2   2    4.87    0.19
 -26  -2   2    1.48    0.10
 -28  -2   2    0.21    0.04
 -30  -2   2    0.47    0.07
 -32  -2   2    1.01    0.09
 -34  -2   2    1.07    0.10
 -36  -2   2    0.40    0.07
 -38  -2   2    0.68    0.08
 -40  -2   2    0.22    0.06
 -42  -2   2    0.11    0.04
 -44  -2   2    0.13    0.05
 -46  -2   2    0.57    0.09
 -48  -2   2    0.01    0.05
 -50  -2   2    0.04    0.04
 -50   2  -3   -0.06    0.03
 -48   2  -3    0.49    0.08
 -46   2  -3    0.50    0.08
 -46   2  -3    0.46    0.07
 -44   2  -3    0.04    0.03
 -44   2  -3    0.02    0.03
 -42   2  -3    0.23    0.05
 -42   2  -3    0.18    0.05
 -40   2  -3    0.08    0.03
 -40   2  -3    0.05    0.04
 -38   2  -3    0.12    0.04
 -38   2  -3    0.11    0.04
 -36   2  -3    0.29    0.05
 -36   2  -3    0.24    0.04
 -34   2  -3    0.07    0.03
 -34   2  -3    0.12    0.03
 -32   2  -3    0.38    0.05
 -32   2  -3    0.40    0.06
 -30   2  -3    2.61    0.13
 -30   2  -3    2.42    0.13
 -28   2  -3    0.33    0.04
 -28   2  -3    0.30    0.04
 -28   2  -3    0.31    0.04
 -26   2  -3    6.64    0.21
 -26   2  -3    6.90    0.23
 -26   2  -3    6.59    0.20
  26  -2   3    6.79    0.21
  24  -2   3    0.65    0.06
 -24   2  -3    0.67    0.05
 -24   2  -3    0.68    0.06
 -24   2  -3    0.55    0.05
 -22   2  -3    0.06    0.02
 -22   2  -3    0.09    0.03
  22  -2   3    0.11    0.03
 -22   2  -3    0.08    0.02
  20  -2   3    1.40    0.08
 -20   2  -3    1.46    0.08
 -20   2  -3    1.24    0.08
 -20   2  -3    1.51    0.09
  18  -2   3    1.69    0.09
 -18   2  -3    1.67    0.09
 -18   2  -3    1.69    0.08
  16  -2   3    0.08    0.02
  16  -2   3    0.12    0.02
 -16   2  -3    0.09    0.02
 -16   2  -3    0.14    0.02
  14  -2   3    4.67    0.15
  14  -2   3    4.64    0.15
 -14   2  -3    5.06    0.15
 -14   2  -3    4.66    0.16
  12  -2   3    2.56    0.11
 -12   2  -3    2.61    0.11
  12  -2   3    2.69    0.10
 -12   2  -3    2.60    0.10
  10  -2   3    3.59    0.12
 -10   2  -3    3.35    0.11
   8  -2   3    5.72    0.16
  -8   2  -3    5.59    0.16
  -6   2  -3   14.85    0.32
   6  -2   3   14.50    0.31
   4  -2   3   15.85    0.36
   4  -2   3   16.54    0.34
   4  -2   3   16.00    0.34
  -4   2  -3   16.21    0.34
   2  -2   3   46.51    0.85
  -2   2  -3   48.91    0.84
   2  -2   3   46.60    0.84
   2  -2   3   48.09    0.84
   0  -2   3    1.26    0.07
   0  -2   3    1.42    0.07
   0  -2   3    1.32    0.07
   0   2  -3    1.45    0.07
  -2  -2   3   11.28    0.27
  -2  -2   3   11.07    0.26
   2   2  -3   10.90    0.27
  -2  -2   3   11.45    0.26
   4   2  -3   83.42    1.43
  -4  -2   3   83.25    1.42
  -4  -2   3   82.61    1.42
  -6  -2   3    6.61    0.19
  -6  -2   3    6.69    0.18
  -8  -2   3    0.70    0.05
  -8  -2   3    0.67    0.05
 -10  -2   3    2.81    0.11
 -10  -2   3    2.81    0.11
 -12  -2   3    3.15    0.12
 -12  -2   3    3.12    0.12
 -14  -2   3    7.42    0.21
 -14  -2   3    7.37    0.21
 -14  -2   3    7.27    0.22
 -16  -2   3    7.86    0.23
 -16  -2   3    8.00    0.23
 -16  -2   3    8.26    0.24
 -18  -2   3    8.80    0.25
 -18  -2   3    8.75    0.24
 -20  -2   3    4.44    0.16
 -20  -2   3    4.86    0.18
 -22  -2   3    6.44    0.23
 -24  -2   3    0.64    0.07
 -26  -2   3    0.93    0.08
 -28  -2   3    0.14    0.04
 -30  -2   3    0.07    0.03
 -32  -2   3    5.03    0.22
 -34  -2   3    0.08    0.04
 -36  -2   3    1.06    0.11
 -38  -2   3    0.08    0.03
 -40  -2   3    0.00    0.03
 -42  -2   3    0.07    0.05
 -44  -2   3    0.13    0.05
 -46  -2   3    0.38    0.08
 -48  -2   3    0.10    0.05
 -50  -2   3    0.15    0.06
 -48   2  -4    0.00    0.03
 -46   2  -4   -0.03    0.03
 -46   2  -4    0.04    0.03
 -44   2  -4   -0.01    0.03
 -44   2  -4    0.02    0.03
 -42   2  -4    0.02    0.03
 -42   2  -4    0.04    0.04
 -40   2  -4    0.00    0.03
 -40   2  -4    0.07    0.03
 -38   2  -4    0.10    0.04
 -38   2  -4    0.14    0.04
 -36   2  -4    0.18    0.04
 -36   2  -4    0.05    0.03
 -34   2  -4    0.13    0.03
 -34   2  -4    0.16    0.04
 -32   2  -4    0.02    0.02
 -32   2  -4    0.07    0.02
 -30   2  -4    0.31    0.05
 -30   2  -4    0.32    0.05
  28  -2   4    0.06    0.02
 -28   2  -4    0.05    0.03
 -28   2  -4    0.08    0.03
  26  -2   4    0.04    0.02
 -26   2  -4   -0.01    0.02
 -26   2  -4    0.03    0.02
 -26   2  -4    0.05    0.02
 -24   2  -4    2.35    0.13
  24  -2   4    2.51    0.12
 -24   2  -4    2.29    0.10
 -24   2  -4    2.37    0.12
  22  -2   4    4.41    0.16
 -22   2  -4    4.10    0.17
 -22   2  -4    4.24    0.14
 -22   2  -4    4.16    0.17
 -20   2  -4   -0.02    0.01
  20  -2   4    0.01    0.02
 -20   2  -4   -0.01    0.02
  18  -2   4    0.12    0.03
 -18   2  -4    0.10    0.03
  18  -2   4    0.10    0.03
 -18   2  -4    0.17    0.03
  16  -2   4    5.76    0.18
 -16   2  -4    4.84    0.18
  16  -2   4    5.42    0.18
 -16   2  -4    5.31    0.16
 -14   2  -4    0.33    0.05
  14  -2   4    0.39    0.04
  14  -2   4    0.33    0.04
 -14   2  -4    0.42    0.04
  12  -2   4    0.08    0.02
  12  -2   4    0.10    0.03
 -12   2  -4    0.10    0.02
  10  -2   4    3.37    0.13
 -10   2  -4    3.24    0.12
   8  -2   4    2.84    0.12
  -8   2  -4    2.97    0.11
   8  -2   4    2.71    0.11
   6  -2   4    5.75    0.18
   6  -2   4    5.47    0.17
  -6   2  -4    6.12    0.18
   4  -2   4    2.28    0.10
  -4   2  -4    2.35    0.10
   4  -2   4    2.21    0.10
   2  -2   4    1.33    0.08
  -2   2  -4    1.17    0.07
   2  -2   4    1.27    0.08
   2  -2   4    1.25    0.07
   0  -2   4    0.07    0.03
   0  -2   4    0.03    0.02
   0   2  -4    0.02    0.02
   0  -2   4    0.00    0.02
  -2  -2   4    0.35    0.04
  -2  -2   4    0.38    0.04
   2   2  -4    0.39    0.04
  -2  -2   4    0.34    0.04
  -4  -2   4    8.03    0.24
  -4  -2   4    8.32    0.23
   4   2  -4    8.17    0.22
  -4  -2   4    7.92    0.22
  -6  -2   4    5.94    0.18
  -6  -2   4    5.92    0.19
  -6  -2   4    5.86    0.19
  -8  -2   4    1.13    0.08
  -8  -2   4    1.01    0.07
 -10  -2   4    1.31    0.08
 -10  -2   4    1.38    0.09
 -12  -2   4    8.59    0.24
 -12  -2   4    8.62    0.26
 -14  -2   4    0.14    0.04
 -14  -2   4    0.18    0.03
 -16  -2   4    0.01    0.03
 -16  -2   4    0.02    0.02
 -18  -2   4    0.26    0.04
 -18  -2   4    0.22    0.04
 -20  -2   4    0.61    0.07
 -20  -2   4    0.51    0.06
 -22  -2   4    2.85    0.13
 -22  -2   4    3.16    0.16
 -24  -2   4    1.34    0.11
 -24  -2   4    1.54    0.11
 -26  -2   4    0.85    0.09
 -26  -2   4    0.97    0.09
 -28  -2   4    0.83    0.08
 -28  -2   4    0.84    0.09
 -30  -2   4    0.26    0.05
 -32  -2   4    0.61    0.08
 -34  -2   4    0.19    0.06
 -36  -2   4    0.00    0.03
 -38  -2   4    0.41    0.07
 -40  -2   4    0.76    0.10
 -42  -2   4    0.09    0.04
 -44  -2   4   -0.01    0.04
 -46  -2   4   -0.01    0.04
 -48  -2   4    0.02    0.05
 -46   2  -5    0.03    0.04
 -44   2  -5    0.41    0.08
 -44   2  -5    0.51    0.08
 -42   2  -5    0.52    0.07
 -42   2  -5    0.63    0.09
 -40   2  -5    0.05    0.03
 -40   2  -5   -0.02    0.03
 -38   2  -5    0.13    0.04
 -38   2  -5    0.15    0.04
 -36   2  -5    0.03    0.02
 -36   2  -5   -0.01    0.02
 -34   2  -5    0.13    0.03
 -34   2  -5    0.13    0.04
 -32   2  -5    0.19    0.05
 -32   2  -5    0.23    0.04
 -30   2  -5    0.08    0.03
 -30   2  -5    0.07    0.03
 -28   2  -5    0.21    0.04
 -28   2  -5    0.32    0.05
  28  -2   5    0.32    0.05
  26  -2   5    0.93    0.08
 -26   2  -5    0.78    0.08
 -26   2  -5    0.90    0.08
 -24   2  -5   -0.03    0.02
  24  -2   5    0.02    0.02
 -24   2  -5    0.01    0.02
  22  -2   5    1.32    0.10
 -22   2  -5    1.43    0.10
  22  -2   5    1.46    0.09
  20  -2   5    0.12    0.03
 -20   2  -5    0.10    0.03
  20  -2   5    0.15    0.03
 -20   2  -5    0.11    0.02
 -18   2  -5    0.23    0.03
  18  -2   5    0.23    0.03
 -18   2  -5    0.20    0.04
  18  -2   5    0.24    0.04
  16  -2   5    6.03    0.20
  16  -2   5    5.82    0.20
 -16   2  -5    5.60    0.21
 -16   2  -5    5.64    0.18
  14  -2   5    1.67    0.09
  14  -2   5    1.83    0.11
 -14   2  -5    1.71    0.09
  12  -2   5    2.10    0.11
  12  -2   5    1.94    0.11
 -12   2  -5    2.12    0.10
  10  -2   5    2.94    0.14
  10  -2   5    2.88    0.12
 -10   2  -5    3.18    0.12
   8  -2   5    3.16    0.14
   8  -2   5    2.96    0.12
  -8   2  -5    3.17    0.13
   6  -2   5    1.64    0.10
   6  -2   5    1.79    0.09
  -6   2  -5    1.62    0.09
   4  -2   5    3.17    0.12
   4  -2   5    3.14    0.14
  -4   2  -5    3.24    0.13
   2  -2   5    2.11    0.11
  -2   2  -5    2.41    0.11
   2  -2   5    2.37    0.11
   0  -2   5    5.66    0.20
   0   2  -5    5.88    0.20
   0  -2   5    5.41    0.18
   0  -2   5    6.16    0.21
  -2  -2   5   20.87    0.48
  -2  -2   5   21.49    0.49
   2   2  -5   21.83    0.47
  -2  -2   5   21.43    0.45
  -4  -2   5    0.03    0.03
  -4  -2   5    0.00    0.03
  -4  -2   5    0.00    0.03
   4   2  -5   -0.02    0.02
  -6  -2   5    2.60    0.13
  -6  -2   5    2.51    0.11
  -6  -2   5    2.70    0.13
  -8  -2   5   12.09    0.33
  -8  -2   5   12.33    0.31
  -8  -2   5   12.57    0.33
 -10  -2   5    2.58    0.14
 -10  -2   5    2.42    0.13
 -10  -2   5    2.21    0.11
 -12  -2   5    1.50    0.09
 -12  -2   5    1.53    0.10
 -12  -2   5    1.54    0.10
 -14  -2   5    0.35    0.05
 -14  -2   5    0.39    0.05
 -16  -2   5    0.39    0.06
 -16  -2   5    0.36    0.05
 -18  -2   5    5.55    0.22
 -18  -2   5    5.44    0.19
 -20  -2   5    5.72    0.20
 -20  -2   5    5.91    0.23
 -22  -2   5    1.35    0.09
 -22  -2   5    1.39    0.11
 -24  -2   5    1.30    0.11
 -26  -2   5    1.49    0.12
 -28  -2   5    0.74    0.08
 -30  -2   5    1.49    0.12
 -32  -2   5    0.09    0.04
 -34  -2   5    0.02    0.05
 -36  -2   5    3.11    0.20
 -38  -2   5    0.06    0.06
 -40  -2   5    0.41    0.08
 -42  -2   5    0.07    0.05
 -44  -2   5    0.04    0.04
 -46  -2   5   -0.06    0.04
 -44   2  -6   -0.01    0.03
 -42   2  -6    0.00    0.03
 -40   2  -6    0.06    0.04
 -40   2  -6    0.08    0.04
 -38   2  -6   -0.01    0.03
 -38   2  -6   -0.05    0.04
 -36   2  -6    0.09    0.03
 -36   2  -6    0.08    0.03
 -34   2  -6    0.02    0.03
 -34   2  -6    0.08    0.03
 -32   2  -6    0.02    0.02
 -32   2  -6    0.01    0.02
 -30   2  -6    0.25    0.05
 -30   2  -6    0.14    0.04
  28  -2   6    0.05    0.02
 -28   2  -6    0.01    0.02
 -28   2  -6    0.11    0.03
  26  -2   6    0.03    0.02
 -26   2  -6    0.06    0.03
 -26   2  -6    0.07    0.03
  24  -2   6    0.03    0.02
 -24   2  -6    0.03    0.02
  24  -2   6    0.03    0.03
  22  -2   6    0.02    0.02
 -22   2  -6    0.00    0.02
  22  -2   6    0.01    0.02
  20  -2   6    0.77    0.08
  20  -2   6    0.71    0.06
 -20   2  -6    0.74    0.07
  18  -2   6    2.32    0.12
  18  -2   6    2.50    0.14
 -18   2  -6    2.34    0.13
  16  -2   6    0.08    0.02
  16  -2   6    0.02    0.02
 -16   2  -6    0.06    0.03
  16  -2   6    0.00    0.03
 -16   2  -6    0.07    0.02
 -14   2  -6   -0.01    0.02
  14  -2   6    0.01    0.02
  14  -2   6    0.00    0.02
  14  -2   6    0.02    0.02
  12  -2   6    1.96    0.11
  12  -2   6    2.08    0.13
 -12   2  -6    2.12    0.11
  12  -2   6    2.05    0.11
 -10   2  -6    0.40    0.05
  10  -2   6    0.40    0.04
  10  -2   6    0.40    0.06
   8  -2   6    0.12    0.03
  -8   2  -6    0.15    0.03
   8  -2   6    0.11    0.03
   6  -2   6    1.02    0.07
  -6   2  -6    1.05    0.08
   6  -2   6    0.96    0.08
   4  -2   6    1.01    0.08
  -4   2  -6    0.90    0.07
   4  -2   6    1.06    0.07
  -2   2  -6    2.24    0.12
   2  -2   6    2.12    0.10
   2  -2   6    2.07    0.12
   0  -2   6    1.16    0.09
   0   2  -6    1.10    0.09
   0  -2   6    1.14    0.08
  -2  -2   6    1.08    0.09
  -2  -2   6    1.13    0.07
  -2  -2   6    1.11    0.09
   2   2  -6    1.09    0.09
  -4  -2   6    0.04    0.03
  -4  -2   6    0.06    0.03
  -4  -2   6    0.05    0.02
   4   2  -6    0.09    0.03
  -6  -2   6    0.31    0.05
  -6  -2   6    0.23    0.05
  -6  -2   6    0.27    0.04
  -8  -2   6    2.21    0.11
  -8  -2   6    2.22    0.13
  -8  -2   6    2.25    0.13
 -10  -2   6    2.93    0.13
 -10  -2   6    2.69    0.15
 -10  -2   6    2.90    0.16
 -12  -2   6    0.23    0.04
 -12  -2   6    0.28    0.05
 -12  -2   6    0.28    0.04
 -14  -2   6    0.23    0.05
 -14  -2   6    0.25    0.05
 -14  -2   6    0.19    0.04
 -16  -2   6    4.29    0.19
 -16  -2   6    4.16    0.17
 -16  -2   6    4.18    0.19
 -18  -2   6    0.08    0.04
 -18  -2   6    0.05    0.03
 -18  -2   6    0.06    0.02
 -20  -2   6    0.09    0.03
 -20  -2   6    0.06    0.03
 -22  -2   6    0.36    0.07
 -24  -2   6    0.34    0.06
 -26  -2   6    0.45    0.07
 -28  -2   6    0.46    0.07
 -30  -2   6    0.53    0.08
 -32  -2   6    0.11    0.05
 -34  -2   6    0.05    0.04
 -36  -2   6    0.45    0.08
 -38  -2   6    0.11    0.05
 -40  -2   6   -0.01    0.04
 -42  -2   6    0.22    0.07
 -44  -2   6    0.39    0.09
 -40   2  -7    0.17    0.05
 -38   2  -7    0.25    0.06
 -36   2  -7    0.00    0.03
 -34   2  -7    0.01    0.03
 -34   2  -7    0.18    0.05
 -32   2  -7   -0.02    0.02
 -32   2  -7    0.00    0.02
 -30   2  -7   -0.04    0.03
 -30   2  -7    0.04    0.03
  28  -2   7    0.15    0.03
 -28   2  -7    0.10    0.05
 -28   2  -7    0.11    0.04
 -26   2  -7    0.08    0.04
  26  -2   7    0.14    0.04
 -26   2  -7    0.13    0.04
  24  -2   7    0.26    0.04
 -24   2  -7    0.26    0.05
  24  -2   7    0.30    0.05
 -22   2  -7    0.06    0.02
  22  -2   7    0.07    0.02
  22  -2   7    0.08    0.03
  20  -2   7    0.05    0.03
 -20   2  -7    0.02    0.02
  20  -2   7    0.04    0.03
 -18   2  -7    0.04    0.02
  18  -2   7    0.02    0.02
  18  -2   7    0.03    0.02
  16  -2   7    0.26    0.04
  16  -2   7    0.33    0.06
 -16   2  -7    0.25    0.05
  14  -2   7    0.53    0.06
  14  -2   7    0.53    0.07
  12  -2   7    2.87    0.13
  12  -2   7    2.77    0.16
  12  -2   7    2.78    0.13
  10  -2   7    1.43    0.10
 -10   2  -7    1.61    0.10
  10  -2   7    1.42    0.11
  10  -2   7    1.49    0.09
  -8   2  -7    0.58    0.06
   8  -2   7    0.45    0.05
   8  -2   7    0.50    0.05
   6  -2   7    0.62    0.07
  -6   2  -7    0.76    0.07
   6  -2   7    0.79    0.07
   4  -2   7    0.93    0.09
  -4   2  -7    1.01    0.08
   4  -2   7    0.96    0.07
   2  -2   7    0.81    0.08
  -2   2  -7    0.78    0.07
   2  -2   7    0.82    0.06
   0   2  -7    1.38    0.10
   0  -2   7    1.24    0.10
   0  -2   7    1.33    0.08
  -2  -2   7    0.85    0.07
   2   2  -7    0.89    0.08
  -2  -2   7    0.91    0.09
  -4  -2   7    1.55    0.09
   4   2  -7    1.55    0.11
  -4  -2   7    1.41    0.11
  -6  -2   7    2.69    0.15
  -6  -2   7    2.69    0.16
   6   2  -7    2.49    0.14
  -6  -2   7    2.50    0.12
  -8  -2   7    0.54    0.05
  -8  -2   7    0.63    0.08
  -8  -2   7    0.54    0.07
 -10  -2   7    0.00    0.03
 -10  -2   7   -0.01    0.02
 -12  -2   7    0.32    0.06
 -12  -2   7    0.16    0.04
 -12  -2   7    0.24    0.04
 -14  -2   7    0.07    0.04
 -14  -2   7    0.04    0.03
 -14  -2   7    0.05    0.02
 -16  -2   7    3.32    0.16
 -16  -2   7    3.51    0.19
 -16  -2   7    3.27    0.18
 -18  -2   7    0.10    0.03
 -18  -2   7    0.12    0.04
 -18  -2   7    0.13    0.04
 -20  -2   7    1.27    0.11
 -20  -2   7    1.31    0.12
 -22  -2   7    1.63    0.14
 -22  -2   7    1.62    0.13
 -24  -2   7    2.40    0.16
 -24  -2   7    2.79    0.18
 -26  -2   7    0.45    0.08
 -26  -2   7    0.26    0.06
 -28  -2   7    0.45    0.07
 -28  -2   7    0.36    0.07
 -30  -2   7    0.14    0.05
 -32  -2   7    0.27    0.07
 -34  -2   7    0.48    0.09
 -36  -2   7    0.00    0.04
 -38  -2   7   -0.04    0.04
 -40  -2   7    0.36    0.08
 -34   2  -8   -0.02    0.03
 -32   2  -8    0.07    0.04
 -30   2  -8   -0.03    0.04
 -30   2  -8   -0.08    0.03
 -28   2  -8    0.06    0.04
 -28   2  -8    0.05    0.03
 -26   2  -8    0.12    0.04
 -26   2  -8    0.11    0.04
 -24   2  -8    0.07    0.03
  24  -2   8    0.15    0.04
 -22   2  -8    0.02    0.02
  22  -2   8    0.03    0.03
  20  -2   8    0.01    0.02
 -20   2  -8    0.02    0.02
  20  -2   8   -0.03    0.04
  18  -2   8    0.01    0.02
  18  -2   8   -0.03    0.03
  16  -2   8    0.18    0.04
 -16   2  -8    0.15    0.04
  16  -2   8    0.22    0.05
  14  -2   8    0.37    0.05
  14  -2   8    0.42    0.07
  12  -2   8    0.21    0.04
  12  -2   8    0.28    0.05
  10  -2   8    0.05    0.02
  10  -2   8    0.04    0.02
   8  -2   8    0.13    0.03
   8  -2   8    0.18    0.04
  -6   2  -8    0.16    0.04
   6  -2   8    0.09    0.04
  -4   2  -8    0.28    0.05
   4  -2   8    0.34    0.06
  -2   2  -8    0.13    0.03
   2  -2   8    0.10    0.04
   0   2  -8    0.07    0.03
   0  -2   8    0.07    0.03
  -2  -2   8    1.12    0.11
   2   2  -8    1.24    0.11
  -4  -2   8    0.70    0.09
   4   2  -8    0.63    0.07
   6   2  -8    0.03    0.03
  -6  -2   8    0.06    0.04
  -6  -2   8    0.04    0.02
  -8  -2   8    0.02    0.03
  -8  -2   8    0.12    0.03
   8   2  -8    0.05    0.02
 -10  -2   8    0.02    0.03
 -10  -2   8    0.03    0.02
 -10  -2   8   -0.01    0.02
 -12  -2   8    0.27    0.06
 -12  -2   8    0.16    0.05
 -12  -2   8    0.19    0.04
 -14  -2   8    0.51    0.08
 -14  -2   8    0.53    0.08
 -14  -2   8    0.56    0.07
 -16  -2   8   -0.03    0.03
 -16  -2   8    0.02    0.02
 -16  -2   8    0.01    0.03
 -18  -2   8    0.04    0.04
 -18  -2   8    0.06    0.03
 -20  -2   8    0.74    0.09
 -20  -2   8    0.75    0.10
 -22  -2   8    0.08    0.04
 -22  -2   8    0.07    0.03
 -24  -2   8    0.01    0.04
 -24  -2   8    0.08    0.05
 -26  -2   8   -0.01    0.04
 -26  -2   8    0.01    0.04
 -28  -2   8   -0.04    0.04
 -28  -2   8   -0.02    0.03
 -30  -2   8    0.24    0.06
 -30  -2   8    0.18    0.06
 -32  -2   8    0.12    0.06
 -32  -2   8    0.13    0.06
 -34  -2   8   -0.01    0.04
 -36  -2   8    0.03    0.05
 -26   2  -9   -0.04    0.04
  26  -2   9   -0.01    0.03
  24  -2   9    0.02    0.02
 -24   2  -9    0.01    0.02
 -22   2  -9    0.04    0.02
  22  -2   9    0.11    0.04
 -20   2  -9    0.13    0.04
  20  -2   9    0.21    0.06
 -18   2  -9    0.01    0.02
  18  -2   9    0.04    0.03
 -16   2  -9   -0.02    0.02
  16  -2   9    0.04    0.04
  14  -2   9   -0.03    0.03
  12  -2   9   -0.01    0.03
  10  -2   9    0.08    0.04
   8  -2   9    0.17    0.05
   6  -2   9    0.40    0.07
   4  -2   9   -0.03    0.04
   2  -2   9    0.13    0.04
   0   2  -9    0.10    0.03
   0  -2   9    0.07    0.03
   2   2  -9    0.26    0.05
  -2  -2   9    0.25    0.06
   4   2  -9    0.36    0.06
  -4  -2   9    0.41    0.07
  -6  -2   9    0.27    0.06
   6   2  -9    0.39    0.06
   8   2  -9    0.43    0.07
  -8  -2   9    0.41    0.08
 -10  -2   9    0.27    0.06
  10   2  -9    0.13    0.05
  12   2  -9    0.15    0.04
 -12  -2   9    0.19    0.05
 -14  -2   9    0.17    0.06
 -16  -2   9    0.01    0.03
 -16  -2   9    0.07    0.04
 -18  -2   9    0.04    0.04
 -18  -2   9   -0.04    0.03
 -20  -2   9    0.67    0.09
 -20  -2   9    0.77    0.11
 -22  -2   9    0.02    0.03
 -22  -2   9    0.03    0.03
 -24  -2   9    0.13    0.05
 -24  -2   9    0.14    0.06
 -26  -2   9    0.12    0.04
 -26  -2   9    0.24    0.07
 -28  -2   9    0.32    0.07
 -28  -2   9    0.36    0.08
 -18   2 -10    0.00    0.02
 -16   2 -10    0.00    0.02
  16  -2  10   -0.01    0.03
  14  -2  10    0.11    0.04
 -14   2 -10    0.06    0.03
  12  -2  10    0.04    0.03
  10  -2  10    0.10    0.04
   8  -2  10    0.15    0.05
   6  -2  10    0.04    0.04
   4  -2  10    0.00    0.03
   2  -2  10   -0.01    0.04
   0  -2  10    0.23    0.06
  -2  -2  10   -0.04    0.04
  -4  -2  10    0.00    0.04
   6   2 -10    0.55    0.08
  -6  -2  10    0.38    0.08
   8   2 -10    0.23    0.05
  -8  -2  10    0.17    0.05
  10   2 -10    0.01    0.02
 -10  -2  10   -0.02    0.03
 -12  -2  10    0.07    0.05
  12   2 -10    0.01    0.03
  14   2 -10    0.02    0.03
 -14  -2  10    0.08    0.05
 -16  -2  10    0.01    0.04
  16   2 -10    0.08    0.04
  18   2 -10    0.03    0.03
 -18  -2  10    0.02    0.04
 -20  -2  10    0.08    0.06
 -21   3  10    0.00    0.03
 -19   3  10    0.02    0.04
 -17   3  10    0.03    0.03
 -15   3  10    0.18    0.06
 -13   3  10    0.01    0.03
 -11   3  10    0.02    0.03
  -9   3  10    0.06    0.04
  -7   3  10    0.05    0.03
  -5   3  10   -0.01    0.03
  -3   3  10    0.05    0.04
  -1   3  10    0.03    0.03
   1   3  10    0.00    0.03
   3   3  10    0.00    0.03
   5   3  10   -0.04    0.04
   7   3  10    0.02    0.03
   9   3  10    0.02    0.03
  11   3  10    0.00    0.03
 -31   3   9    0.13    0.05
 -29   3   9    0.06    0.04
 -27   3   9    0.23    0.07
 -25   3   9    0.15    0.05
 -23   3   9   -0.03    0.03
 -21   3   9    0.02    0.03
 -19   3   9    0.05    0.04
 -17   3   9    0.01    0.03
 -15   3   9    0.09    0.04
 -13   3   9    0.12    0.04
 -11   3   9    0.12    0.05
  -9   3   9    0.23    0.05
  -7   3   9    0.18    0.05
  -5   3   9    0.35    0.06
  -3   3   9    0.11    0.04
  -1   3   9   -0.04    0.03
   1   3   9    0.50    0.08
   3   3   9    0.63    0.08
   5   3   9    0.05    0.03
   7   3   9    0.07    0.03
   9   3   9    0.47    0.07
  11   3   9    0.01    0.03
  13   3   9    0.04    0.03
 -15  -3  -9    0.03    0.03
  15   3   9    0.06    0.03
 -17  -3  -9    0.10    0.05
  17   3   9    0.15    0.05
 -19  -3  -9    0.03    0.03
  19   3   9    0.12    0.04
 -21  -3  -9    0.10    0.04
 -35   3   8   -0.01    0.04
 -33   3   8    0.27    0.07
 -31   3   8    0.10    0.04
 -29   3   8    0.02    0.03
 -27   3   8    0.05    0.04
 -25   3   8    0.06    0.04
 -23   3   8    0.23    0.06
 -21   3   8    0.27    0.06
 -19   3   8   -0.02    0.03
 -17   3   8    0.05    0.03
 -15   3   8    0.04    0.04
 -13   3   8    0.07    0.03
 -11   3   8    0.92    0.09
  -9   3   8   -0.03    0.03
  -7   3   8    0.02    0.03
  -5   3   8    0.83    0.09
  -3   3   8    0.12    0.04
  -1   3   8   -0.01    0.02
   1   3   8    0.20    0.05
   3   3   8    0.12    0.04
   5   3   8    0.10    0.04
   7   3   8    0.00    0.02
   9   3   8    0.17    0.04
  11   3   8   -0.02    0.03
  13   3   8    0.02    0.02
 -15  -3  -8    0.02    0.03
  15   3   8    0.03    0.03
 -17  -3  -8    0.08    0.03
  17   3   8    0.04    0.03
 -19  -3  -8    0.06    0.03
  19   3   8    0.13    0.04
 -21  -3  -8    0.07    0.04
 -23  -3  -8    0.02    0.03
 -25  -3  -8    0.04    0.04
 -27  -3  -8    0.04    0.03
 -29  -3  -8    0.12    0.05
 -39   3   7    0.55    0.09
 -37   3   7    0.25    0.06
 -35   3   7    0.02    0.03
 -33   3   7    0.13    0.05
 -31   3   7    0.03    0.03
 -29   3   7    0.49    0.08
 -27   3   7    0.52    0.08
 -25   3   7    0.51    0.08
 -23   3   7    0.45    0.07
 -21   3   7    0.05    0.03
 -19   3   7    0.90    0.09
 -17   3   7    0.39    0.07
 -15   3   7    0.17    0.05
 -13   3   7    0.00    0.03
 -11   3   7    3.05    0.17
  -9   3   7    0.36    0.06
  -7   3   7   -0.03    0.04
  -5   3   7    2.22    0.13
  -3   3   7    1.21    0.09
  -1   3   7    1.42    0.10
   1   3   7    0.53    0.06
   3   3   7    0.10    0.03
   5   3   7    1.38    0.11
   7   3   7    1.56    0.11
   9   3   7    1.24    0.10
  11   3   7    0.34    0.05
  13   3   7    0.24    0.05
 -15  -3  -7    0.07    0.04
  15   3   7    0.10    0.03
 -17  -3  -7    0.09    0.04
  17   3   7    0.12    0.04
 -19  -3  -7    0.02    0.03
  19   3   7    0.01    0.03
 -21  -3  -7    0.01    0.03
 -23  -3  -7    0.63    0.08
 -25  -3  -7    0.22    0.06
 -27  -3  -7    0.19    0.06
 -29  -3  -7    0.01    0.03
 -31  -3  -7   -0.03    0.03
 -33  -3  -7    0.07    0.04
 -41   3   6   -0.03    0.04
 -39   3   6    0.25    0.07
 -37   3   6    0.09    0.05
 -35   3   6    0.40    0.07
 -33   3   6    0.06    0.03
 -31   3   6    0.04    0.03
 -29   3   6    0.28    0.06
 -27   3   6    0.03    0.03
 -25   3   6    0.55    0.07
 -23   3   6    0.10    0.04
 -21   3   6    0.37    0.06
 -19   3   6    1.22    0.10
 -17   3   6    2.96    0.16
 -15   3   6    0.17    0.04
 -13   3   6    0.01    0.02
 -11   3   6    0.23    0.04
  -9   3   6    0.21    0.04
  -7   3   6    4.87    0.19
  -5   3   6   -0.01    0.03
  -3   3   6    0.16    0.04
  -1   3   6    1.61    0.10
   1   3   6    0.89    0.08
   3   3   6    0.03    0.02
   5   3   6    0.43    0.05
   7   3   6    0.00    0.02
   9   3   6    0.88    0.08
  11   3   6    0.31    0.05
  13   3   6    1.80    0.11
 -13  -3  -6    1.60    0.12
 -15  -3  -6    0.15    0.04
  15   3   6    0.22    0.04
 -17  -3  -6    0.05    0.02
  17   3   6    0.02    0.02
 -19  -3  -6    0.03    0.02
 -21  -3  -6    0.14    0.04
 -23  -3  -6    0.38    0.07
 -25  -3  -6    0.28    0.06
 -27  -3  -6    0.17    0.05
 -29  -3  -6   -0.01    0.03
 -31  -3  -6    0.06    0.04
 -33  -3  -6    0.43    0.08
 -35  -3  -6    0.08    0.05
 -37  -3  -6    0.07    0.05
 -43   3   5    0.03    0.03
 -41   3   5    0.03    0.04
 -39   3   5    0.03    0.03
 -37   3   5    0.23    0.06
 -35   3   5    1.17    0.11
 -33   3   5    1.20    0.11
 -31   3   5    0.73    0.08
 -29   3   5    0.52    0.07
 -27   3   5    0.20    0.05
 -25   3   5    1.42    0.11
 -23   3   5    1.64    0.11
 -21   3   5    3.72    0.17
 -19   3   5    1.84    0.11
 -17   3   5    0.11    0.02
 -15   3   5    4.06    0.17
 -13   3   5    3.26    0.15
 -11   3   5    1.23    0.09
  -9   3   5   -0.01    0.02
  -7   3   5    9.09    0.26
  -5   3   5    1.63    0.09
  -3   3   5    0.00    0.02
  -1   3   5    5.63    0.19
   1   3   5    3.51    0.14
   3   3   5    4.81    0.17
   5   3   5    1.73    0.10
   7   3   5    1.33    0.09
   9   3   5    1.81    0.10
  11   3   5    0.60    0.05
 -11  -3  -5    0.59    0.06
  13   3   5    8.62    0.25
 -13  -3  -5    8.49    0.27
  15   3   5    2.83    0.13
 -15  -3  -5    2.89    0.15
 -17  -3  -5    0.04    0.02
 -19  -3  -5    0.11    0.04
 -21  -3  -5    1.90    0.13
 -23  -3  -5    0.01    0.03
 -25  -3  -5    0.03    0.03
 -27  -3  -5    1.68    0.13
 -29  -3  -5    0.62    0.08
 -31  -3  -5    0.26    0.06
 -33  -3  -5    0.11    0.04
 -35  -3  -5   -0.02    0.04
 -37  -3  -5    0.08    0.05
 -39  -3  -5    0.08    0.05
 -41  -3  -5    0.23    0.07
 -47   3   4    0.00    0.03
 -45   3   4    0.17    0.06
 -43   3   4    0.03    0.03
 -43   3   4    0.10    0.05
 -41   3   4    0.02    0.03
 -41   3   4    0.09    0.04
 -39   3   4   -0.02    0.03
 -39   3   4    0.08    0.04
 -37   3   4    0.04    0.03
 -37   3   4    0.09    0.04
 -35   3   4    0.54    0.07
 -35   3   4    0.47    0.07
 -33   3   4    0.37    0.06
 -33   3   4    0.29    0.06
 -31   3   4    0.38    0.06
 -31   3   4    0.33    0.06
 -29   3   4    0.27    0.05
 -29   3   4    0.26    0.05
 -27   3   4    0.93    0.09
 -27   3   4    0.98    0.09
 -25   3   4    0.05    0.03
 -25   3   4    0.11    0.04
 -23   3   4    0.00    0.02
 -23   3   4    0.06    0.03
 -21   3   4    3.95    0.17
 -21   3   4    3.84    0.16
 -19   3   4    1.13    0.09
 -19   3   4    1.30    0.08
 -17   3   4    1.58    0.10
 -17   3   4    1.54    0.09
 -15   3   4    2.95    0.13
 -15   3   4    2.78    0.12
 -13   3   4    9.00    0.25
 -13   3   4    8.97    0.24
 -11   3   4    0.10    0.03
 -11   3   4    0.08    0.02
  -9   3   4   -0.01    0.02
  -7   3   4    0.87    0.06
  -5   3   4    0.21    0.03
  -3   3   4   12.60    0.30
  -1   3   4    0.76    0.05
   1  -3  -4    0.64    0.03
   1   3   4    0.06    0.02
   3   3   4    0.58    0.05
   5   3   4    0.54    0.05
   7   3   4    4.02    0.14
   9   3   4    1.51    0.08
  -9  -3  -4    1.46    0.09
  11   3   4    0.90    0.06
 -11  -3  -4    0.89    0.07
  13   3   4    2.64    0.12
 -13  -3  -4    2.43    0.12
 -15  -3  -4    2.07    0.11
 -17  -3  -4    5.28    0.20
 -19  -3  -4    0.85    0.08
 -21  -3  -4    0.22    0.04
 -23  -3  -4    0.02    0.02
 -25  -3  -4    0.60    0.07
 -27  -3  -4    0.74    0.08
 -29  -3  -4    0.68    0.08
 -31  -3  -4    0.09    0.04
 -33  -3  -4    0.00    0.04
 -35  -3  -4    0.02    0.05
 -37  -3  -4    0.22    0.06
 -39  -3  -4    0.09    0.04
 -41  -3  -4    0.36    0.08
 -43  -3  -4    0.08    0.04
 -47   3   3    0.25    0.07
 -45   3   3    0.36    0.07
 -43   3   3    0.24    0.06
 -41   3   3    0.04    0.03
 -39   3   3    0.06    0.04
 -37   3   3    0.05    0.03
 -35   3   3    0.43    0.07
 -33   3   3    1.62    0.12
 -33   3   3    1.83    0.12
 -31   3   3    0.52    0.07
 -31   3   3    0.42    0.06
 -29   3   3    2.13    0.13
 -29   3   3    2.28    0.13
 -27   3   3    3.44    0.17
 -27   3   3    3.73    0.16
 -25   3   3    1.63    0.11
 -25   3   3    1.59    0.10
 -23   3   3    0.12    0.03
 -23   3   3    0.07    0.03
 -21   3   3    3.71    0.16
 -21   3   3    3.70    0.15
 -19   3   3    5.17    0.19
 -19   3   3    5.53    0.18
 -17   3   3    6.65    0.21
 -17   3   3    6.74    0.20
 -15   3   3    5.93    0.19
 -15   3   3    5.71    0.17
 -13   3   3    0.07    0.02
 -13   3   3    0.07    0.02
 -11   3   3    5.05    0.16
 -11   3   3    4.81    0.15
  -9   3   3    2.30    0.09
  -9   3   3    2.23    0.09
  -7   3   3    0.19    0.02
  -7   3   3    0.17    0.02
   5  -3  -3    0.27    0.02
  -5   3   3    0.30    0.03
  -5   3   3    0.31    0.03
   3  -3  -3    0.45    0.02
  -3   3   3    0.57    0.04
  -3   3   3    0.62    0.04
   1  -3  -3    4.43    0.10
  -1   3   3    5.31    0.14
   1  -3  -3    5.07    0.12
   1   3   3    8.99    0.21
  -1  -3  -3    8.74    0.19
   3   3   3    6.54    0.17
  -3  -3  -3    6.83    0.18
  -3  -3  -3    6.73    0.15
  -5  -3  -3    1.87    0.06
   5   3   3    2.00    0.08
  -5  -3  -3    2.22    0.09
  -7  -3  -3   15.24    0.29
   7   3   3   16.06    0.33
  -7  -3  -3   16.98    0.34
   9   3   3    5.39    0.15
  -9  -3  -3    5.11    0.12
  -9  -3  -3    5.29    0.16
 -11  -3  -3    2.53    0.11
 -13  -3  -3    3.06    0.13
 -15  -3  -3    0.22    0.04
 -17  -3  -3   15.84    0.38
 -19  -3  -3    7.25    0.23
 -21  -3  -3    0.02    0.02
 -23  -3  -3    0.00    0.02
 -25  -3  -3    1.74    0.12
 -27  -3  -3    0.04    0.03
 -29  -3  -3    0.03    0.03
 -31  -3  -3    1.85    0.14
 -33  -3  -3    0.75    0.08
 -35  -3  -3    0.74    0.09
 -37  -3  -3    0.18    0.05
 -39  -3  -3    0.00    0.03
 -41  -3  -3    0.04    0.05
 -43  -3  -3    0.05    0.05
 -45  -3  -3    0.38    0.09
 -49   3   2    0.07    0.04
 -47   3   2    0.00    0.03
 -45   3   2   -0.01    0.03
 -43   3   2    0.05    0.04
 -41   3   2    0.16    0.05
 -39   3   2    0.11    0.04
 -37   3   2    0.02    0.03
 -35   3   2    0.02    0.02
 -33   3   2    0.21    0.05
 -31   3   2    0.68    0.08
 -29   3   2    0.68    0.07
 -27   3   2    0.04    0.02
 -27   3   2    0.06    0.02
 -25   3   2    0.35    0.05
 -25   3   2    0.24    0.03
 -23   3   2    3.62    0.16
 -21   3   2    0.42    0.05
 -19   3   2    0.03    0.02
 -19   3   2    0.01    0.01
 -17   3   2    3.81    0.15
 -17   3   2    3.80    0.12
 -15   3   2    2.00    0.10
 -15   3   2    2.21    0.09
  13  -3  -2    0.01    0.01
 -13   3   2    0.00    0.01
 -13   3   2    0.00    0.01
  11  -3  -2    4.57    0.12
 -11   3   2    4.25    0.14
 -11   3   2    4.62    0.12
   9  -3  -2   14.74    0.29
  -9   3   2   14.05    0.31
  -9   3   2   14.89    0.29
  -9   3   2   14.76    0.32
  -7   3   2    0.00    0.01
   7  -3  -2    0.01    0.01
  -7   3   2   -0.01    0.01
  -7   3   2    0.01    0.01
   5  -3  -2    0.03    0.01
  -5   3   2    0.04    0.01
  -5   3   2    0.03    0.01
  -5   3   2    0.02    0.01
  -3   3   2    0.75    0.04
  -3   3   2    0.64    0.03
  -3   3   2    0.63    0.04
  -1   3   2    0.45    0.03
  -1   3   2    0.44    0.03
  -1   3   2    0.37    0.03
   1  -3  -2    0.50    0.03
   1   3   2   17.40    0.35
  -1  -3  -2   18.48    0.34
   1   3   2   18.15    0.32
   1   3   2   17.42    0.33
  -1  -3  -2   18.54    0.35
  -3  -3  -2    4.38    0.11
   3   3   2    3.87    0.09
   3   3   2    4.17    0.11
  -3  -3  -2    4.34    0.12
   3   3   2    3.85    0.11
   5   3   2    4.61    0.12
  -5  -3  -2    4.66    0.13
  -5  -3  -2    4.90    0.13
  -7  -3  -2    0.01    0.01
  -7  -3  -2    0.00    0.01
   7   3   2    0.02    0.01
  -9  -3  -2    0.01    0.01
  -9  -3  -2    0.01    0.01
   9   3   2    0.00    0.01
  11   3   2   12.79    0.26
 -11  -3  -2   13.33    0.27
 -11  -3  -2   13.26    0.30
 -13  -3  -2    4.79    0.15
 -13  -3  -2    4.63    0.13
  13   3   2    4.13    0.11
 -15  -3  -2    1.87    0.08
 -15  -3  -2    1.96    0.10
  15   3   2    1.84    0.06
 -17  -3  -2    2.45    0.12
  17   3   2    2.41    0.07
 -19  -3  -2    2.83    0.13
  19   3   2    2.34    0.07
 -21  -3  -2    4.91    0.19
 -23  -3  -2    1.45    0.10
 -25  -3  -2    0.77    0.07
 -27  -3  -2    0.00    0.03
 -29  -3  -2    0.60    0.07
 -31  -3  -2    0.42    0.07
 -33  -3  -2    0.22    0.05
 -35  -3  -2    0.01    0.03
 -37  -3  -2   -0.01    0.04
 -39  -3  -2    0.34    0.07
 -41  -3  -2    0.16    0.05
 -43  -3  -2   -0.03    0.03
 -45  -3  -2    0.40    0.08
 -47  -3  -2    0.18    0.07
 -49   3   1    0.02    0.04
 -47   3   1    0.01    0.03
 -45   3   1    0.08    0.04
 -43   3   1    0.83    0.10
 -41   3   1    0.23    0.05
 -39   3   1    0.31    0.05
 -37   3   1    0.95    0.10
 -35   3   1    0.19    0.05
 -33   3   1    0.86    0.09
 -31   3   1    0.92    0.09
 -29   3   1    4.02    0.18
 -29   3   1    4.37    0.15
 -27   3   1    0.88    0.08
 -27   3   1    1.06    0.07
 -25   3   1    4.09    0.16
 -25   3   1    4.02    0.14
 -23   3   1    4.28    0.17
 -23   3   1    4.25    0.13
 -21   3   1    3.70    0.15
 -21   3   1    3.80    0.12
  19  -3  -1    0.16    0.03
 -19   3   1    0.13    0.03
 -19   3   1    0.11    0.02
  17  -3  -1    6.60    0.18
 -17   3   1    7.05    0.20
 -17   3   1    6.77    0.20
 -17   3   1    6.95    0.15
  15  -3  -1   12.63    0.28
 -15   3   1   12.65    0.30
 -15   3   1   12.71    0.30
  13  -3  -1    5.05    0.14
 -13   3   1    5.16    0.16
 -13   3   1    4.82    0.16
  11  -3  -1   11.45    0.25
 -11   3   1   11.82    0.26
 -11   3   1   11.51    0.22
 -11   3   1   11.20    0.27
  -9   3   1    7.94    0.20
   9  -3  -1    7.77    0.19
  -9   3   1    7.94    0.19
  -9   3   1    7.42    0.15
   7  -3  -1    3.29    0.08
   7  -3  -1    3.44    0.11
  -7   3   1    3.28    0.10
  -7   3   1    3.08    0.07
  -7   3   1    3.37    0.11
  -5   3   1    2.59    0.09
  -5   3   1    2.63    0.10
  -3   3   1   12.54    0.27
  -3   3   1   12.82    0.25
  -1   3   1   11.57    0.24
  -1   3   1   10.63    0.21
   1  -3  -1   10.95    0.23
   1  -3  -1    9.57    0.19
   1   3   1   10.67    0.21
  -1  -3  -1   10.21    0.23
  -1  -3  -1   11.34    0.21
   1   3   1   10.45    0.24
   3   3   1    5.15    0.11
  -3  -3  -1    5.16    0.12
  -3  -3  -1    5.02    0.14
   3   3   1    5.13    0.14
   5   3   1   30.31    0.55
   5   3   1   30.04    0.51
  -5  -3  -1   30.63    0.54
  -5  -3  -1   30.29    0.56
   7   3   1   11.21    0.20
  -7  -3  -1   11.51    0.25
  -7  -3  -1   11.43    0.24
   7   3   1   11.19    0.24
  -9  -3  -1    1.87    0.08
   9   3   1    1.77    0.05
  -9  -3  -1    1.83    0.08
   9   3   1    1.80    0.07
 -11  -3  -1   23.64    0.45
  11   3   1   23.51    0.44
 -11  -3  -1   23.22    0.46
 -13  -3  -1    9.36    0.22
 -13  -3  -1    9.01    0.23
  13   3   1    9.21    0.21
 -15  -3  -1    1.35    0.07
 -15  -3  -1    1.38    0.08
  15   3   1    1.34    0.06
 -17  -3  -1    5.26    0.16
  17   3   1    5.30    0.14
 -17  -3  -1    5.56    0.18
 -19  -3  -1    2.06    0.11
  19   3   1    1.95    0.08
  21   3   1   11.24    0.25
 -21  -3  -1   11.35    0.31
 -23  -3  -1    4.93    0.19
  23   3   1    4.78    0.14
 -25  -3  -1    2.06    0.12
  25   3   1    2.12    0.08
 -27  -3  -1    0.39    0.06
 -29  -3  -1    0.07    0.04
 -31  -3  -1    0.21    0.05
 -33  -3  -1    0.80    0.09
 -35  -3  -1    0.76    0.09
 -37  -3  -1    0.24    0.06
 -39  -3  -1    1.42    0.13
 -41  -3  -1    0.06    0.04
 -43  -3  -1   -0.02    0.03
 -45  -3  -1    0.05    0.05
 -47  -3  -1    0.01    0.05
 -49  -3  -1    0.28    0.07
 -49   3   0    0.12    0.05
 -47   3   0    0.04    0.03
 -45   3   0    0.13    0.04
 -43   3   0    0.20    0.06
 -41   3   0    0.04    0.03
 -39   3   0    0.12    0.03
 -37   3   0   -0.01    0.02
 -35   3   0    0.05    0.03
 -33   3   0    0.05    0.03
 -31   3   0    0.03    0.02
 -31   3   0    0.02    0.02
 -29   3   0    0.54    0.06
 -29   3   0    0.57    0.06
 -27   3   0    0.91    0.08
 -27   3   0    1.05    0.07
 -25   3   0    1.77    0.10
 -25   3   0    1.29    0.07
 -23   3   0    0.32    0.03
  23  -3   0    0.31    0.04
 -23   3   0    0.39    0.05
  21  -3   0    0.56    0.05
 -21   3   0    0.56    0.05
 -21   3   0    0.53    0.04
 -21   3   0    0.64    0.06
 -19   3   0    0.37    0.04
  19  -3   0    0.39    0.04
 -19   3   0    0.28    0.03
 -19   3   0    0.31    0.04
  17  -3   0    3.19    0.12
 -17   3   0    2.94    0.12
 -17   3   0    2.50    0.08
 -17   3   0    3.31    0.12
  15  -3   0    4.19    0.13
 -15   3   0    4.31    0.14
 -15   3   0    3.29    0.09
 -15   3   0    4.17    0.14
  13  -3   0    0.11    0.02
 -13   3   0    0.09    0.01
 -13   3   0    0.11    0.02
 -13   3   0    0.09    0.02
  11  -3   0    0.18    0.03
 -11   3   0    0.22    0.03
 -11   3   0    0.17    0.03
  -9   3   0    5.25    0.15
  -9   3   0    4.96    0.16
   7  -3   0    6.27    0.15
  -7   3   0    6.03    0.16
  -7   3   0    5.85    0.17
   5  -3   0   20.10    0.38
  -5   3   0   20.19    0.39
  -5   3   0   20.52    0.41
  -3   3   0    0.19    0.02
  -3   3   0    0.21    0.03
  -1   3   0    0.38    0.03
  -1   3   0    0.41    0.04
   1  -3   0    0.41    0.04
   1   3   0    0.38    0.04
   1   3   0    0.39    0.03
  -1  -3   0    0.28    0.01
  -1  -3   0    0.38    0.02
  -1  -3   0    0.43    0.04
  -3  -3   0    0.19    0.03
   3   3   0    0.21    0.02
  -3  -3   0    0.27    0.02
   5   3   0   22.08    0.43
  -5  -3   0   22.12    0.41
  -5  -3   0   21.76    0.44
   7   3   0    6.60    0.17
  -7  -3   0    6.80    0.17
  -7  -3   0    6.79    0.18
   9   3   0    5.97    0.16
  -9  -3   0    6.07    0.16
  -9  -3   0    5.81    0.17
 -11  -3   0    0.28    0.03
  11   3   0    0.25    0.03
 -11  -3   0    0.27    0.03
 -13  -3   0    0.10    0.02
 -13  -3   0    0.10    0.02
  13   3   0    0.17    0.02
 -15  -3   0    5.15    0.16
 -15  -3   0    5.07    0.17
  15   3   0    5.01    0.15
 -17  -3   0    3.98    0.14
  17   3   0    3.94    0.13
 -17  -3   0    3.95    0.15
 -19  -3   0    0.42    0.04
  19   3   0    0.45    0.04
 -19  -3   0    0.51    0.05
 -21  -3   0    0.74    0.06
  21   3   0    0.81    0.05
 -21  -3   0    0.77    0.07
 -23  -3   0    0.30    0.04
  23   3   0    0.34    0.03
 -25  -3   0    1.92    0.12
  25   3   0    1.96    0.09
  27   3   0    1.03    0.06
 -27  -3   0    1.05    0.09
 -29  -3   0    0.67    0.07
  29   3   0    0.61    0.05
 -31  -3   0    0.03    0.03
 -33  -3   0    0.16    0.05
 -35  -3   0    0.10    0.04
 -37  -3   0    0.05    0.04
 -39  -3   0    0.25    0.06
 -41  -3   0    0.04    0.05
 -43  -3   0    0.32    0.07
 -45  -3   0    0.14    0.05
 -47  -3   0    0.00    0.04
 -49  -3   0    0.20    0.06
 -49   3  -1    0.24    0.06
 -47   3  -1    0.04    0.04
 -45   3  -1    0.10    0.04
 -43   3  -1   -0.02    0.03
 -41   3  -1    0.11    0.04
 -39   3  -1    1.11    0.10
 -37   3  -1    0.21    0.04
 -35   3  -1    0.52    0.07
 -33   3  -1    0.59    0.07
 -31   3  -1    0.26    0.04
 -31   3  -1    0.21    0.04
 -29   3  -1    0.01    0.02
 -29   3  -1    0.02    0.02
  27  -3   1    0.29    0.04
 -27   3  -1    0.38    0.04
 -27   3  -1    0.28    0.04
  25  -3   1    1.62    0.09
 -25   3  -1    1.71    0.10
 -25   3  -1    1.56    0.08
 -25   3  -1    1.63    0.10
 -23   3  -1    3.89    0.16
 -23   3  -1    3.68    0.15
 -23   3  -1    4.28    0.13
  23  -3   1    3.87    0.15
  21  -3   1    9.00    0.24
 -21   3  -1    8.58    0.25
 -21   3  -1    8.65    0.21
 -21   3  -1    8.71    0.24
  19  -3   1    1.49    0.08
 -19   3  -1    1.44    0.06
 -19   3  -1    1.65    0.09
 -19   3  -1    1.55    0.09
 -17   3  -1    4.16    0.12
 -17   3  -1    4.57    0.16
 -17   3  -1    4.41    0.15
  17  -3   1    4.35    0.15
  15  -3   1    1.05    0.07
 -15   3  -1    1.14    0.07
 -15   3  -1    1.00    0.07
 -15   3  -1    0.99    0.05
  13  -3   1    7.84    0.20
 -13   3  -1    8.16    0.21
 -13   3  -1    7.83    0.20
 -13   3  -1    6.22    0.15
  11  -3   1   20.53    0.42
 -11   3  -1   21.64    0.43
 -11   3  -1   19.73    0.42
  -9   3  -1    1.66    0.08
  -9   3  -1    1.74    0.08
   7  -3   1   10.46    0.24
  -7   3  -1   10.49    0.25
  -7   3  -1   10.54    0.25
   5  -3   1   27.47    0.51
  -5   3  -1   26.97    0.51
  -5   3  -1   26.88    0.52
  -3   3  -1    4.75    0.13
  -3   3  -1    4.28    0.13
   3  -3   1    4.77    0.13
  -1   3  -1   10.01    0.22
   1  -3   1    9.81    0.22
  -1  -3   1   11.27    0.22
   1   3  -1   11.60    0.26
  -1  -3   1   11.24    0.26
  -3  -3   1   13.48    0.30
  -3  -3   1   13.22    0.25
  -3  -3   1   12.76    0.27
   3   3  -1   13.51    0.30
   5   3  -1    2.84    0.11
  -5  -3   1    2.97    0.11
  -5  -3   1    2.68    0.08
  -5  -3   1    2.77    0.09
  -7  -3   1    3.72    0.13
  -7  -3   1    3.76    0.12
   7   3  -1    3.70    0.12
  -9  -3   1    8.53    0.21
   9   3  -1    8.77    0.22
  -9  -3   1    8.77    0.23
 -11  -3   1   12.92    0.30
 -11  -3   1   13.11    0.29
  11   3  -1   12.88    0.29
 -13  -3   1    5.82    0.18
  13   3  -1    5.85    0.17
 -13  -3   1    5.89    0.17
 -15  -3   1   14.55    0.34
 -15  -3   1   14.84    0.34
  15   3  -1   14.88    0.33
 -17  -3   1    8.19    0.23
 -17  -3   1    7.98    0.23
  17   3  -1    7.83    0.21
 -19  -3   1    0.21    0.03
 -19  -3   1    0.16    0.03
  19   3  -1    0.14    0.02
 -21  -3   1    4.11    0.16
 -21  -3   1    4.00    0.16
  21   3  -1    3.98    0.14
 -23  -3   1    5.40    0.19
 -23  -3   1    5.56    0.20
 -25  -3   1    4.94    0.19
 -27  -3   1    1.18    0.09
 -29  -3   1    4.71    0.20
 -31  -3   1    1.06    0.09
 -33  -3   1    1.01    0.10
 -35  -3   1    0.13    0.04
 -37  -3   1    1.08    0.10
 -39  -3   1    0.33    0.07
 -41  -3   1    0.24    0.06
 -43  -3   1    0.93    0.11
 -45  -3   1    0.11    0.05
 -47  -3   1    0.08    0.05
 -49  -3   1    0.04    0.05
 -49   3  -2    0.08    0.03
 -47   3  -2    0.22    0.06
 -45   3  -2    0.42    0.07
 -43   3  -2    0.02    0.03
 -41   3  -2    0.15    0.05
 -39   3  -2    0.23    0.05
 -37   3  -2   -0.06    0.03
 -35   3  -2    0.04    0.02
 -33   3  -2    0.22    0.04
 -33   3  -2    0.20    0.04
 -31   3  -2    0.33    0.05
 -31   3  -2    0.28    0.04
  29  -3   2    0.45    0.05
 -29   3  -2    0.45    0.05
 -29   3  -2    0.38    0.05
 -29   3  -2    0.44    0.05
  27  -3   2    0.00    0.02
 -27   3  -2    0.00    0.02
 -27   3  -2    0.03    0.02
 -27   3  -2    0.01    0.02
 -25   3  -2    0.64    0.05
  25  -3   2    0.70    0.07
 -25   3  -2    0.62    0.06
 -25   3  -2    0.59    0.06
  23  -3   2    1.16    0.08
 -23   3  -2    1.20    0.09
 -23   3  -2    1.13    0.07
 -23   3  -2    1.15    0.08
  21  -3   2    3.77    0.15
 -21   3  -2    3.61    0.12
 -21   3  -2    4.28    0.16
 -21   3  -2    3.98    0.15
  19  -3   2    2.25    0.11
 -19   3  -2    2.34    0.11
 -19   3  -2    2.07    0.10
 -19   3  -2    1.89    0.08
  17  -3   2    2.09    0.11
 -17   3  -2    2.17    0.11
 -17   3  -2    1.84    0.08
 -17   3  -2    2.00    0.10
 -15   3  -2    1.54    0.09
 -15   3  -2    1.60    0.09
 -15   3  -2    1.35    0.06
  15  -3   2    1.53    0.09
  13  -3   2    4.03    0.15
 -13   3  -2    3.91    0.15
 -13   3  -2    3.94    0.14
 -11   3  -2   11.19    0.27
 -11   3  -2   11.40    0.27
  -9   3  -2    0.00    0.01
   9  -3   2    0.00    0.01
  -9   3  -2    0.01    0.01
   7  -3   2    0.04    0.02
  -7   3  -2    0.01    0.01
  -7   3  -2    0.00    0.01
   7  -3   2    0.00    0.01
   5  -3   2    4.66    0.15
  -5   3  -2    4.08    0.14
   5  -3   2    3.80    0.11
   3  -3   2    4.00    0.14
   3  -3   2    3.69    0.10
   3  -3   2    3.95    0.13
  -3   3  -2    3.80    0.13
   1  -3   2   17.28    0.38
   1  -3   2   17.91    0.34
   1  -3   2   17.77    0.38
  -1   3  -2   17.45    0.38
  -1  -3   2    0.42    0.03
  -1  -3   2    0.38    0.04
   1   3  -2    0.38    0.04
   3   3  -2    0.64    0.05
  -3  -3   2    0.69    0.04
  -3  -3   2    0.76    0.06
  -5  -3   2    0.01    0.01
  -5  -3   2    0.06    0.02
   5   3  -2    0.01    0.01
  -7  -3   2   -0.04    0.02
  -7  -3   2    0.02    0.01
   7   3  -2    0.00    0.01
  -9  -3   2   16.59    0.37
   9   3  -2   16.48    0.36
  -9  -3   2   16.46    0.34
  -9  -3   2   15.73    0.35
 -11  -3   2    5.21    0.17
  11   3  -2    5.23    0.17
 -11  -3   2    5.19    0.15
 -11  -3   2    5.07    0.16
 -13  -3   2    0.03    0.02
 -13  -3   2    0.00    0.02
  13   3  -2   -0.02    0.01
 -15  -3   2    2.35    0.11
  15   3  -2    2.36    0.11
 -15  -3   2    2.19    0.11
  17   3  -2    3.79    0.14
 -17  -3   2    4.16    0.16
 -17  -3   2    4.19    0.16
 -19  -3   2    0.05    0.03
 -19  -3   2   -0.01    0.03
 -21  -3   2    0.44    0.05
 -21  -3   2    0.46    0.05
 -23  -3   2    3.96    0.17
 -23  -3   2    4.45    0.18
 -25  -3   2    0.30    0.04
 -25  -3   2    0.36    0.05
 -27  -3   2    0.02    0.02
 -29  -3   2    0.84    0.08
 -31  -3   2    0.99    0.10
 -33  -3   2    0.20    0.05
 -35  -3   2    0.04    0.04
 -37  -3   2   -0.01    0.03
 -39  -3   2    0.04    0.04
 -41  -3   2    0.15    0.06
 -43  -3   2    0.08    0.04
 -45  -3   2    0.00    0.03
 -47  -3   2   -0.04    0.04
 -49  -3   2    0.04    0.04
 -47   3  -3    0.08    0.04
 -45   3  -3    0.34    0.07
 -43   3  -3    0.05    0.03
 -41   3  -3    0.01    0.02
 -39   3  -3    0.05    0.03
 -37   3  -3    0.06    0.03
 -35   3  -3    0.80    0.08
 -35   3  -3    0.79    0.08
 -33   3  -3    0.57    0.07
 -33   3  -3    0.55    0.06
  31  -3   3    1.49    0.10
 -31   3  -3    1.59    0.11
 -31   3  -3    1.51    0.10
 -31   3  -3    1.54    0.10
 -29   3  -3    0.01    0.02
 -29   3  -3    0.03    0.02
 -29   3  -3   -0.01    0.01
  29  -3   3    0.02    0.02
 -27   3  -3    0.03    0.02
 -27   3  -3    0.06    0.03
  27  -3   3    0.07    0.03
 -27   3  -3    0.03    0.02
  25  -3   3    1.38    0.09
 -25   3  -3    1.47    0.10
 -25   3  -3    1.36    0.08
 -25   3  -3    1.30    0.08
 -23   3  -3    0.03    0.02
  23  -3   3    0.02    0.02
 -23   3  -3    0.07    0.02
 -23   3  -3    0.04    0.03
  21  -3   3    0.03    0.03
 -21   3  -3    0.03    0.02
 -21   3  -3    0.02    0.03
 -21   3  -3    0.01    0.01
  19  -3   3    5.93    0.20
 -19   3  -3    6.43    0.21
 -19   3  -3    6.41    0.19
 -19   3  -3    5.23    0.17
  17  -3   3   13.69    0.35
 -17   3  -3   14.69    0.36
 -17   3  -3   13.85    0.33
  15  -3   3    0.13    0.02
  15  -3   3    0.16    0.03
 -15   3  -3    0.15    0.03
 -15   3  -3    0.19    0.03
  13  -3   3    2.84    0.13
  13  -3   3    2.87    0.10
 -13   3  -3    2.97    0.13
 -13   3  -3    2.81    0.12
  11  -3   3    2.04    0.09
 -11   3  -3    2.21    0.11
 -11   3  -3    2.10    0.10
   9  -3   3    5.36    0.15
  -9   3  -3    5.12    0.17
   7  -3   3   15.89    0.37
   7  -3   3   15.94    0.34
  -7   3  -3   16.10    0.36
   5  -3   3    1.94    0.10
   5  -3   3    1.86    0.08
   5  -3   3    1.78    0.09
  -5   3  -3    1.89    0.09
   3  -3   3    6.21    0.20
   3  -3   3    5.96    0.17
  -3   3  -3    6.41    0.19
   3  -3   3    6.16    0.19
   1  -3   3    8.34    0.24
   1  -3   3    8.95    0.22
   1  -3   3    8.69    0.24
  -1   3  -3    9.03    0.24
  -1  -3   3    5.36    0.16
  -1  -3   3    5.54    0.19
  -1  -3   3    5.63    0.18
   1   3  -3    5.49    0.18
  -3  -3   3    0.67    0.06
  -3  -3   3    0.67    0.05
  -3  -3   3    0.69    0.06
   3   3  -3    0.60    0.05
  -5  -3   3    0.34    0.04
  -5  -3   3    0.29    0.04
   5   3  -3    0.33    0.04
  -7  -3   3    0.17    0.03
  -7  -3   3    0.20    0.03
   7   3  -3    0.15    0.03
   9   3  -3    2.36    0.11
  -9  -3   3    2.39    0.10
  -9  -3   3    2.36    0.11
 -11  -3   3    5.04    0.17
 -11  -3   3    5.17    0.17
  11   3  -3    4.79    0.17
 -13  -3   3    0.06    0.03
 -13  -3   3    0.00    0.03
  13   3  -3    0.06    0.02
 -15  -3   3    6.12    0.20
 -15  -3   3    6.29    0.20
 -15  -3   3    6.24    0.21
  15   3  -3    5.88    0.19
 -17  -3   3    7.27    0.23
 -17  -3   3    7.34    0.23
 -17  -3   3    7.86    0.24
 -19  -3   3    5.66    0.20
 -19  -3   3    5.58    0.20
 -19  -3   3    5.65    0.20
 -21  -3   3    4.29    0.18
 -21  -3   3    4.03    0.17
 -23  -3   3    0.00    0.02
 -23  -3   3    0.14    0.04
 -25  -3   3    1.61    0.11
 -25  -3   3    1.84    0.12
 -27  -3   3    4.21    0.19
 -29  -3   3    2.45    0.14
 -31  -3   3    0.62    0.08
 -33  -3   3    2.08    0.14
 -35  -3   3    0.51    0.07
 -37  -3   3    0.11    0.05
 -39  -3   3    0.14    0.05
 -41  -3   3    0.04    0.04
 -43  -3   3    0.21    0.06
 -45  -3   3    0.26    0.06
 -47  -3   3    0.17    0.06
 -45   3  -4    0.03    0.03
 -43   3  -4    0.15    0.05
 -41   3  -4    0.23    0.05
 -39   3  -4    0.05    0.03
 -37   3  -4    0.23    0.05
 -35   3  -4    0.00    0.02
 -35   3  -4    0.00    0.02
 -33   3  -4    0.05    0.02
 -33   3  -4    0.02    0.02
  31  -3   4    0.08    0.03
 -31   3  -4    0.11    0.03
 -31   3  -4    0.05    0.03
  29  -3   4    0.54    0.06
 -29   3  -4    0.50    0.06
 -29   3  -4    0.45    0.05
 -29   3  -4    0.45    0.06
  27  -3   4    0.64    0.07
 -27   3  -4    0.51    0.06
 -27   3  -4    0.45    0.05
 -27   3  -4    0.63    0.06
  25  -3   4    0.56    0.06
 -25   3  -4    0.62    0.07
 -25   3  -4    0.57    0.05
 -25   3  -4    0.39    0.05
  23  -3   4    0.00    0.02
 -23   3  -4    0.01    0.02
 -23   3  -4    0.03    0.02
 -23   3  -4    0.06    0.02
 -21   3  -4    0.19    0.03
  21  -3   4    0.17    0.03
 -21   3  -4    0.18    0.03
 -21   3  -4    0.20    0.04
  19  -3   4    0.79    0.07
 -19   3  -4    0.68    0.07
 -19   3  -4    0.70    0.06
  17  -3   4    4.42    0.17
  17  -3   4    4.78    0.16
 -17   3  -4    4.44    0.18
 -17   3  -4    4.09    0.16
  15  -3   4    1.94    0.11
  15  -3   4    1.80    0.10
 -15   3  -4    1.75    0.11
 -15   3  -4    1.85    0.10
  13  -3   4    2.20    0.11
  13  -3   4    2.21    0.10
 -13   3  -4    2.38    0.12
 -13   3  -4    2.56    0.12
 -11   3  -4    0.89    0.07
  11  -3   4    0.77    0.06
   9  -3   4    1.36    0.08
  -9   3  -4    1.31    0.08
   9  -3   4    1.29    0.08
   7  -3   4    3.97    0.14
  -7   3  -4    3.86    0.15
   7  -3   4    3.66    0.15
   5  -3   4    0.52    0.05
   5  -3   4    0.40    0.04
  -5   3  -4    0.51    0.05
   5  -3   4    0.49    0.05
   3  -3   4    0.66    0.06
  -3   3  -4    0.62    0.06
   3  -3   4    0.57    0.05
   3  -3   4    0.54    0.05
   1  -3   4    0.07    0.03
   1  -3   4    0.06    0.02
   1  -3   4    0.11    0.03
  -1   3  -4    0.06    0.02
  -1  -3   4    0.87    0.08
   1   3  -4    0.78    0.06
  -1  -3   4    0.79    0.06
  -1  -3   4    0.63    0.06
  -3  -3   4   12.68    0.35
  -3  -3   4   13.38    0.33
   3   3  -4   14.10    0.34
  -3  -3   4   13.72    0.34
   5   3  -4    0.22    0.03
  -5  -3   4    0.21    0.04
  -5  -3   4    0.21    0.03
  -5  -3   4    0.24    0.03
   7   3  -4    0.88    0.07
  -7  -3   4    0.87    0.07
  -7  -3   4    0.74    0.07
  -9  -3   4    0.01    0.02
  -9  -3   4    0.00    0.02
   9   3  -4   -0.02    0.02
  11   3  -4    0.08    0.03
 -11  -3   4    0.09    0.03
 -11  -3   4    0.08    0.03
 -13  -3   4    8.87    0.27
 -13  -3   4    9.61    0.28
  13   3  -4    9.40    0.27
 -15  -3   4    3.32    0.15
 -15  -3   4    3.11    0.14
 -17  -3   4    1.66    0.10
 -17  -3   4    1.64    0.10
 -19  -3   4    1.27    0.09
 -19  -3   4    1.36    0.10
 -21  -3   4    4.10    0.18
 -21  -3   4    4.03    0.18
 -23  -3   4    0.03    0.03
 -23  -3   4   -0.01    0.03
 -25  -3   4    0.07    0.03
 -25  -3   4    0.07    0.03
 -25  -3   4    0.12    0.04
 -27  -3   4    1.04    0.10
 -27  -3   4    1.06    0.10
 -29  -3   4    0.29    0.06
 -29  -3   4    0.33    0.06
 -31  -3   4    0.32    0.06
 -31  -3   4    0.45    0.07
 -33  -3   4    0.29    0.06
 -33  -3   4    0.39    0.07
 -35  -3   4    0.68    0.09
 -37  -3   4    0.08    0.04
 -39  -3   4   -0.05    0.04
 -41  -3   4    0.07    0.04
 -43  -3   4    0.05    0.04
 -45  -3   4    0.20    0.07
 -47  -3   4    0.07    0.05
 -43   3  -5    0.03    0.03
 -41   3  -5    0.15    0.05
 -39   3  -5    0.08    0.04
 -37   3  -5    0.09    0.03
 -35   3  -5    0.02    0.03
 -35   3  -5    0.01    0.02
 -33   3  -5    0.03    0.03
 -33   3  -5    0.05    0.03
  31  -3   5    0.32    0.05
 -31   3  -5    0.26    0.05
 -31   3  -5    0.42    0.06
  29  -3   5    0.54    0.06
 -29   3  -5    0.65    0.08
 -29   3  -5    0.44    0.06
  27  -3   5    1.91    0.12
 -27   3  -5    1.89    0.13
 -27   3  -5    1.62    0.11
  25  -3   5    0.05    0.02
 -25   3  -5    0.01    0.02
 -25   3  -5    0.00    0.02
  23  -3   5   -0.01    0.02
 -23   3  -5    0.00    0.01
 -23   3  -5    0.02    0.02
 -23   3  -5    0.04    0.03
  21  -3   5    1.74    0.11
  21  -3   5    2.01    0.11
 -21   3  -5    1.68    0.11
 -21   3  -5    1.70    0.10
  19  -3   5    0.13    0.03
 -19   3  -5    0.07    0.03
  19  -3   5    0.12    0.03
 -19   3  -5    0.10    0.03
 -17   3  -5    0.06    0.02
  17  -3   5    0.00    0.02
 -17   3  -5    0.07    0.02
  17  -3   5    0.05    0.02
  15  -3   5    2.53    0.12
 -15   3  -5    3.08    0.13
 -15   3  -5    2.50    0.14
  15  -3   5    2.80    0.14
  13  -3   5    7.59    0.25
  13  -3   5    7.71    0.24
 -13   3  -5    7.92    0.23
 -13   3  -5    8.30    0.26
  13  -3   5    7.65    0.24
  11  -3   5    0.68    0.07
  11  -3   5    0.55    0.05
 -11   3  -5    0.70    0.06
  -9   3  -5    1.76    0.10
   9  -3   5    1.59    0.10
   9  -3   5    1.77    0.10
   7  -3   5    1.11    0.08
   7  -3   5    1.14    0.08
  -7   3  -5    1.15    0.09
   5  -3   5    1.70    0.09
  -5   3  -5    1.50    0.10
   5  -3   5    1.66    0.10
   3  -3   5    4.55    0.19
   3  -3   5    4.68    0.18
   3  -3   5    4.26    0.17
  -3   3  -5    4.89    0.18
   1  -3   5    3.81    0.17
   1  -3   5    3.38    0.15
   1  -3   5    3.62    0.15
  -1   3  -5    3.60    0.15
  -1  -3   5    5.75    0.22
  -1  -3   5    6.00    0.21
   1   3  -5    5.54    0.20
  -1  -3   5    6.03    0.20
  -3  -3   5    0.00    0.03
  -3  -3   5    0.05    0.03
  -3  -3   5   -0.04    0.03
   3   3  -5    0.03    0.02
  -5  -3   5    1.74    0.12
  -5  -3   5    1.80    0.11
   5   3  -5    1.93    0.12
  -5  -3   5    1.86    0.11
  -7  -3   5    9.11    0.29
  -7  -3   5    8.79    0.27
   7   3  -5    8.98    0.27
  -7  -3   5    8.43    0.26
  -9  -3   5    0.02    0.03
  -9  -3   5    0.03    0.03
   9   3  -5   -0.01    0.02
  -9  -3   5    0.02    0.02
 -11  -3   5    1.27    0.10
 -11  -3   5    1.28    0.09
 -11  -3   5    1.30    0.10
  11   3  -5    1.08    0.09
 -13  -3   5    3.55    0.16
 -13  -3   5    3.61    0.17
  13   3  -5    3.69    0.16
 -15  -3   5    4.45    0.18
 -15  -3   5    4.36    0.19
 -17  -3   5    0.09    0.04
 -17  -3   5    0.08    0.03
 -19  -3   5    1.86    0.12
 -19  -3   5    1.95    0.13
 -21  -3   5    3.92    0.18
 -21  -3   5    4.30    0.20
 -23  -3   5    1.58    0.11
 -23  -3   5    1.91    0.13
 -25  -3   5    1.32    0.11
 -25  -3   5    1.44    0.12
 -27  -3   5    0.21    0.05
 -29  -3   5    0.61    0.08
 -31  -3   5    0.63    0.08
 -33  -3   5    1.23    0.12
 -35  -3   5    1.05    0.12
 -37  -3   5    0.11    0.05
 -39  -3   5    0.01    0.04
 -41  -3   5    0.24    0.07
 -43  -3   5    0.07    0.06
 -45  -3   5    0.07    0.06
 -41   3  -6   -0.01    0.02
 -39   3  -6    0.01    0.02
 -37   3  -6    0.07    0.03
 -35   3  -6    0.07    0.03
 -35   3  -6    0.17    0.04
 -33   3  -6    0.19    0.05
 -33   3  -6    0.22    0.05
  31  -3   6    0.02    0.02
 -31   3  -6   -0.02    0.02
 -31   3  -6    0.02    0.03
  29  -3   6    0.05    0.03
 -29   3  -6    0.03    0.02
 -29   3  -6    0.05    0.03
 -27   3  -6    0.17    0.04
 -27   3  -6    0.08    0.03
  27  -3   6    0.15    0.04
  25  -3   6    0.33    0.05
 -25   3  -6    0.20    0.05
 -25   3  -6    0.18    0.04
  23  -3   6    0.39    0.06
 -23   3  -6    0.38    0.06
  21  -3   6    0.16    0.03
 -21   3  -6    0.16    0.04
  21  -3   6    0.17    0.04
  19  -3   6    0.01    0.02
  19  -3   6    0.01    0.02
 -19   3  -6    0.03    0.03
  19  -3   6    0.03    0.03
 -19   3  -6    0.03    0.02
  17  -3   6    0.04    0.02
  17  -3   6    0.02    0.02
 -17   3  -6    0.02    0.02
  17  -3   6    0.06    0.02
 -17   3  -6    0.07    0.03
  15  -3   6    0.17    0.04
  15  -3   6    0.08    0.02
 -15   3  -6    0.17    0.04
  15  -3   6    0.16    0.04
 -15   3  -6    0.15    0.03
  13  -3   6    1.67    0.11
  13  -3   6    1.91    0.12
  13  -3   6    1.70    0.11
 -13   3  -6    1.81    0.11
  11  -3   6    0.31    0.05
  11  -3   6    0.20    0.04
 -11   3  -6    0.25    0.04
  -9   3  -6    0.62    0.06
   9  -3   6    0.90    0.08
   9  -3   6    0.77    0.07
   7  -3   6    0.03    0.02
   7  -3   6   -0.01    0.02
  -7   3  -6   -0.01    0.02
   5  -3   6    0.47    0.06
   5  -3   6    0.43    0.06
  -5   3  -6    0.35    0.05
   3  -3   6    0.05    0.02
  -3   3  -6    0.05    0.02
   3  -3   6    0.06    0.03
   1  -3   6    0.73    0.08
   1  -3   6    0.74    0.07
  -1   3  -6    0.84    0.07
   1  -3   6    0.70    0.06
  -1  -3   6    1.62    0.11
  -1  -3   6    1.67    0.12
   1   3  -6    1.72    0.11
  -1  -3   6    1.71    0.11
  -3  -3   6    0.11    0.03
  -3  -3   6    0.24    0.05
  -3  -3   6    0.13    0.03
   3   3  -6    0.17    0.04
  -5  -3   6    0.00    0.02
  -5  -3   6    0.06    0.04
  -5  -3   6   -0.01    0.02
   5   3  -6    0.02    0.03
  -7  -3   6    5.14    0.22
  -7  -3   6    5.22    0.19
  -7  -3   6    5.09    0.21
   7   3  -6    5.21    0.21
  -9  -3   6    0.26    0.04
  -9  -3   6    0.23    0.05
   9   3  -6    0.21    0.04
  -9  -3   6    0.14    0.03
 -11  -3   6    0.21    0.05
 -11  -3   6    0.23    0.05
 -11  -3   6    0.19    0.04
  11   3  -6    0.22    0.04
 -13  -3   6    0.04    0.03
 -13  -3   6    0.04    0.02
 -13  -3   6    0.01    0.03
  13   3  -6    0.05    0.03
 -15  -3   6    0.14    0.03
 -15  -3   6    0.25    0.06
 -15  -3   6    0.19    0.04
  15   3  -6    0.18    0.04
 -17  -3   6    3.04    0.17
 -17  -3   6    2.99    0.16
 -17  -3   6    3.00    0.17
 -19  -3   6    1.29    0.10
 -19  -3   6    1.29    0.11
 -21  -3   6    0.40    0.07
 -21  -3   6    0.38    0.06
 -23  -3   6    0.20    0.05
 -23  -3   6    0.12    0.04
 -25  -3   6    0.55    0.08
 -25  -3   6    0.48    0.07
 -27  -3   6    0.09    0.05
 -29  -3   6    0.29    0.07
 -31  -3   6    0.08    0.05
 -33  -3   6    0.09    0.05
 -35  -3   6    0.40    0.08
 -37  -3   6    0.12    0.05
 -39  -3   6    0.31    0.08
 -41  -3   6    0.03    0.05
 -37   3  -7    0.05    0.03
 -35   3  -7    0.05    0.03
 -35   3  -7    0.07    0.04
 -33   3  -7    0.03    0.02
 -33   3  -7    0.05    0.03
  31  -3   7    0.03    0.03
 -31   3  -7    0.03    0.03
 -31   3  -7    0.02    0.02
  29  -3   7    0.00    0.02
 -29   3  -7   -0.03    0.03
 -29   3  -7   -0.05    0.03
  27  -3   7    0.19    0.04
 -27   3  -7    0.15    0.04
 -27   3  -7    0.27    0.05
  25  -3   7    0.22    0.04
 -25   3  -7    0.26    0.05
  23  -3   7    0.73    0.08
  23  -3   7    0.71    0.08
 -23   3  -7    0.62    0.08
  21  -3   7    0.01    0.02
  21  -3   7    0.06    0.03
 -21   3  -7   -0.03    0.03
  21  -3   7    0.05    0.03
  19  -3   7    0.02    0.02
  19  -3   7   -0.01    0.02
 -19   3  -7    0.00    0.02
  19  -3   7    0.00    0.02
  17  -3   7    0.09    0.03
  17  -3   7    0.15    0.04
 -17   3  -7    0.14    0.04
  17  -3   7    0.09    0.03
  15  -3   7    0.12    0.03
 -15   3  -7    0.08    0.03
 -15   3  -7    0.10    0.04
  15  -3   7    0.07    0.03
  15  -3   7    0.07    0.03
  13  -3   7    0.26    0.05
  13  -3   7    0.27    0.05
  13  -3   7    0.26    0.05
 -13   3  -7    0.21    0.04
  11  -3   7    0.36    0.05
 -11   3  -7    0.37    0.05
  11  -3   7    0.29    0.05
  11  -3   7    0.37    0.05
   9  -3   7    1.09    0.10
   9  -3   7    1.09    0.09
  -9   3  -7    1.21    0.09
   7  -3   7    1.38    0.10
   7  -3   7    1.50    0.11
  -7   3  -7    1.26    0.10
   5  -3   7    1.19    0.10
  -5   3  -7    1.31    0.10
   5  -3   7    1.20    0.09
   3  -3   7    0.11    0.02
   3  -3   7    0.17    0.04
  -3   3  -7    0.13    0.03
   1  -3   7    0.45    0.06
  -1   3  -7    0.53    0.07
   1  -3   7    0.50    0.07
  -1  -3   7    1.48    0.11
   1   3  -7    1.50    0.11
  -1  -3   7    1.60    0.11
  -3  -3   7    1.36    0.12
  -3  -3   7    1.34    0.09
  -3  -3   7    1.21    0.10
   3   3  -7    1.52    0.11
  -5  -3   7    2.50    0.16
  -5  -3   7    2.49    0.13
  -5  -3   7    2.44    0.15
   5   3  -7    2.27    0.14
  -7  -3   7   -0.01    0.03
   7   3  -7    0.05    0.03
  -7  -3   7   -0.02    0.03
  -7  -3   7    0.01    0.03
  -9  -3   7    0.26    0.05
  -9  -3   7    0.33    0.07
  -9  -3   7    0.36    0.05
   9   3  -7    0.39    0.06
 -11  -3   7    3.33    0.16
 -11  -3   7    3.25    0.19
  11   3  -7    3.18    0.17
 -11  -3   7    3.12    0.18
 -13  -3   7    0.02    0.03
 -13  -3   7    0.09    0.04
 -13  -3   7    0.01    0.03
  13   3  -7    0.06    0.03
 -15  -3   7    0.20    0.05
 -15  -3   7    0.22    0.04
 -15  -3   7    0.22    0.06
  15   3  -7    0.13    0.04
  17   3  -7    0.50    0.07
 -17  -3   7    0.46    0.08
 -17  -3   7    0.39    0.06
 -17  -3   7    0.48    0.07
 -19  -3   7    0.90    0.09
 -19  -3   7    0.78    0.09
 -19  -3   7    0.86    0.10
 -21  -3   7    0.07    0.04
 -21  -3   7    0.06    0.03
 -21  -3   7    0.07    0.04
 -23  -3   7    0.46    0.07
 -23  -3   7    0.58    0.08
 -23  -3   7    0.59    0.07
 -25  -3   7    0.48    0.08
 -25  -3   7    0.64    0.09
 -27  -3   7    0.63    0.10
 -29  -3   7    0.56    0.09
 -31  -3   7    0.06    0.04
 -33  -3   7    0.07    0.05
 -35  -3   7    0.02    0.04
 -37  -3   7    0.35    0.08
 -33   3  -8    0.01    0.03
 -31   3  -8    0.05    0.03
 -31   3  -8    0.06    0.04
  29  -3   8    0.14    0.04
 -29   3  -8    0.05    0.04
 -29   3  -8    0.12    0.04
  27  -3   8    0.00    0.02
 -27   3  -8    0.02    0.02
 -27   3  -8    0.04    0.03
  25  -3   8    0.01    0.02
 -25   3  -8   -0.01    0.03
  23  -3   8    0.03    0.03
 -23   3  -8    0.07    0.03
  23  -3   8    0.02    0.02
  21  -3   8    0.03    0.03
 -21   3  -8    0.04    0.03
  21  -3   8    0.07    0.04
 -19   3  -8    0.12    0.04
  19  -3   8    0.07    0.03
  19  -3   8    0.07    0.03
  17  -3   8    0.01    0.02
 -17   3  -8    0.04    0.03
  17  -3   8    0.02    0.03
  15  -3   8    0.02    0.02
 -15   3  -8    0.02    0.02
  15  -3   8    0.03    0.03
  13  -3   8    0.03    0.02
  13  -3   8    0.03    0.03
  11  -3   8    0.00    0.02
  11  -3   8    0.01    0.03
   9  -3   8    0.21    0.04
  -9   3  -8    0.23    0.04
   9  -3   8    0.21    0.05
  -7   3  -8    0.00    0.02
   7  -3   8    0.07    0.03
   5  -3   8    0.06    0.03
   5  -3   8    0.07    0.03
  -5   3  -8    0.15    0.04
   3  -3   8    0.11    0.04
   3  -3   8    0.18    0.04
  -3   3  -8    0.17    0.04
   1  -3   8    0.25    0.05
   1  -3   8    0.21    0.05
  -1   3  -8    0.25    0.05
  -1  -3   8    0.01    0.02
  -1  -3   8    0.00    0.02
   1   3  -8    0.03    0.02
  -3  -3   8    0.16    0.05
  -3  -3   8    0.22    0.05
   3   3  -8    0.21    0.05
  -5  -3   8    0.91    0.08
  -5  -3   8    0.87    0.10
   5   3  -8    0.89    0.09
  -7  -3   8    0.10    0.04
  -7  -3   8    0.00    0.02
  -7  -3   8    0.01    0.04
   7   3  -8    0.01    0.02
  -9  -3   8   -0.02    0.04
  -9  -3   8    0.06    0.04
   9   3  -8    0.05    0.03
  -9  -3   8    0.02    0.03
 -11  -3   8    0.88    0.10
 -11  -3   8    1.02    0.09
 -11  -3   8    0.91    0.11
  11   3  -8    0.91    0.09
 -13  -3   8    0.14    0.04
 -13  -3   8    0.10    0.05
 -13  -3   8    0.07    0.04
  13   3  -8    0.13    0.04
 -15  -3   8    0.08    0.04
 -15  -3   8    0.02    0.03
 -15  -3   8    0.05    0.03
  15   3  -8    0.06    0.03
 -17  -3   8   -0.01    0.03
 -17  -3   8    0.01    0.03
 -17  -3   8    0.05    0.03
  17   3  -8   -0.01    0.02
 -19  -3   8    0.02    0.03
 -19  -3   8    0.04    0.04
 -19  -3   8    0.04    0.03
  19   3  -8    0.05    0.03
 -21  -3   8    0.35    0.07
 -21  -3   8    0.38    0.06
 -21  -3   8    0.34    0.08
 -23  -3   8    0.23    0.06
 -23  -3   8    0.30    0.08
 -25  -3   8    0.01    0.03
 -25  -3   8    0.01    0.03
 -27  -3   8    0.04    0.04
 -27  -3   8    0.08    0.05
 -29  -3   8   -0.04    0.03
 -29  -3   8    0.01    0.03
 -31  -3   8    0.13    0.05
 -31  -3   8    0.11    0.05
 -33  -3   8    0.11    0.06
 -33  -3   8    0.12    0.06
 -35  -3   8    0.00    0.04
 -37  -3   8    0.13    0.05
 -25   3  -9   -0.02    0.03
 -23   3  -9    0.05    0.04
  23  -3   9    0.08    0.03
 -21   3  -9    0.02    0.02
  21  -3   9    0.12    0.05
 -19   3  -9    0.10    0.04
  19  -3   9    0.06    0.03
 -17   3  -9    0.18    0.05
  17  -3   9    0.10    0.04
 -15   3  -9    0.02    0.02
  15  -3   9    0.06    0.03
  13  -3   9    0.03    0.03
  11  -3   9    0.01    0.03
   9  -3   9    0.41    0.07
   7  -3   9    0.06    0.04
   5  -3   9    0.00    0.03
  -3   3  -9    0.62    0.08
   3  -3   9    0.59    0.09
  -1   3  -9    0.51    0.07
   1  -3   9    0.37    0.07
  -1  -3   9    0.02    0.04
   1   3  -9    0.05    0.03
  -3  -3   9    0.06    0.04
   3   3  -9    0.11    0.04
   5   3  -9    0.64    0.08
  -5  -3   9    0.44    0.08
  -7  -3   9    0.16    0.06
   7   3  -9    0.19    0.05
  -9  -3   9    0.38    0.08
   9   3  -9    0.36    0.07
 -11  -3   9    0.17    0.06
  11   3  -9    0.12    0.04
 -13  -3   9    0.10    0.05
 -13  -3   9    0.07    0.03
  13   3  -9    0.14    0.05
 -15  -3   9    0.05    0.04
 -15  -3   9    0.17    0.05
  15   3  -9    0.09    0.04
 -17  -3   9    0.07    0.04
 -17  -3   9    0.09    0.05
  17   3  -9    0.08    0.04
 -19  -3   9    0.11    0.05
 -19  -3   9    0.15    0.06
 -19  -3   9    0.05    0.04
  19   3  -9    0.06    0.04
 -21  -3   9   -0.02    0.03
 -21  -3   9    0.00    0.04
  21   3  -9    0.02    0.03
 -23  -3   9    0.03    0.04
 -23  -3   9    0.03    0.04
  23   3  -9   -0.01    0.03
 -25  -3   9    0.26    0.07
 -25  -3   9    0.15    0.07
  25   3  -9    0.30    0.07
 -27  -3   9    0.12    0.05
 -27  -3   9    0.13    0.05
 -29  -3   9   -0.02    0.03
 -31  -3   9    0.17    0.06
 -13   3 -10    0.02    0.02
  13  -3  10    0.04    0.04
  11  -3  10    0.02    0.03
   9  -3  10   -0.02    0.03
   7  -3  10    0.01    0.03
   5  -3  10    0.03    0.03
   3  -3  10    0.02    0.03
   1  -3  10    0.07    0.04
  -1  -3  10   -0.02    0.03
  -3  -3  10    0.08    0.04
   3   3 -10    0.08    0.04
   5   3 -10    0.01    0.02
  -5  -3  10    0.02    0.03
  -7  -3  10    0.09    0.05
   7   3 -10   -0.02    0.02
   9   3 -10    0.05    0.03
  -9  -3  10    0.04    0.03
 -11  -3  10    0.03    0.04
  11   3 -10   -0.01    0.03
 -13  -3  10    0.00    0.03
  13   3 -10    0.01    0.03
 -15  -3  10    0.12    0.06
  15   3 -10    0.02    0.03
  17   3 -10    0.09    0.04
 -19  -3  10    0.04    0.03
 -21  -3  10    0.03    0.03
  -2   4  10    0.05    0.04
   0   4  10    0.11    0.04
   2   4  10    0.01    0.02
   4   4  10    0.02    0.02
   6   4  10    0.06    0.04
   8   4  10   -0.02    0.03
  -8   4   9    0.19    0.05
  -6   4   9    0.31    0.06
  -4   4   9   -0.07    0.04
  -2   4   9   -0.04    0.04
   0   4   9    0.07    0.04
   2   4   9    0.23    0.05
   4   4   9    0.46    0.07
   6   4   9    0.16    0.04
  -8  -4  -9    0.06    0.04
   8   4   9    0.08    0.03
 -10  -4  -9   -0.02    0.03
  10   4   9   -0.04    0.02
 -12  -4  -9    0.03    0.03
  12   4   9    0.11    0.04
  14   4   9    0.45    0.07
 -14  -4  -9    0.33    0.07
 -16  -4  -9    0.01    0.03
  16   4   9    0.06    0.03
 -18  -4  -9   -0.03    0.03
 -20  -4  -9    0.09    0.04
 -12   4   8    0.08    0.04
 -10   4   8    0.20    0.05
  -8   4   8   -0.02    0.03
  -6   4   8    0.06    0.03
  -4   4   8   -0.01    0.02
  -2   4   8   -0.02    0.02
   0   4   8    0.07    0.03
   2   4   8    0.09    0.03
   4   4   8    0.01    0.02
   6   4   8    0.04    0.03
  -8  -4  -8    0.02    0.02
   8   4   8    0.11    0.03
 -10  -4  -8    0.12    0.04
  10   4   8    0.15    0.04
 -12  -4  -8    0.24    0.05
  12   4   8    0.23    0.05
 -14  -4  -8   -0.02    0.03
  14   4   8    0.02    0.02
 -16  -4  -8   -0.01    0.02
  16   4   8    0.04    0.03
 -18  -4  -8    0.00    0.02
 -20  -4  -8    0.04    0.03
 -22  -4  -8    0.05    0.03
 -24  -4  -8   -0.02    0.03
 -26  -4  -8    0.03    0.03
 -14   4   7    0.02    0.02
 -12   4   7    0.03    0.03
 -10   4   7    2.33    0.14
  -8   4   7    2.19    0.13
  -6   4   7   -0.03    0.03
  -4   4   7    0.22    0.04
  -2   4   7    1.37    0.10
   0   4   7    0.00    0.02
   2   4   7    0.10    0.03
   4   4   7    0.71    0.07
   6   4   7    1.12    0.09
   8   4   7    1.14    0.09
  -8  -4  -7    1.09    0.10
  10   4   7    0.81    0.08
 -10  -4  -7    0.72    0.09
 -12  -4  -7    0.69    0.08
  12   4   7    0.66    0.07
 -14  -4  -7    0.02    0.02
  14   4   7   -0.04    0.02
 -16  -4  -7   -0.02    0.02
 -18  -4  -7    1.51    0.13
 -20  -4  -7    0.50    0.08
 -22  -4  -7   -0.02    0.03
 -24  -4  -7    0.39    0.08
 -26  -4  -7    0.36    0.07
 -28  -4  -7    0.00    0.03
 -30  -4  -7    0.04    0.03
 -32  -4  -7    0.00    0.03
 -16   4   6    0.62    0.07
 -14   4   6    0.92    0.08
 -12   4   6    0.63    0.06
 -10   4   6    1.08    0.08
  -8   4   6    0.69    0.07
  -6   4   6    0.21    0.04
  -4   4   6    0.07    0.03
  -2   4   6    0.03    0.02
   0   4   6    0.22    0.04
   2   4   6    0.55    0.06
   4   4   6    1.06    0.08
   6   4   6    0.68    0.07
  -6  -4  -6    0.63    0.07
  -8  -4  -6    0.02    0.02
   8   4   6    0.01    0.02
 -10  -4  -6    0.02    0.02
  10   4   6    0.01    0.02
 -12  -4  -6    0.09    0.04
  12   4   6    0.10    0.03
 -14  -4  -6    0.10    0.03
  14   4   6    0.10    0.03
 -16  -4  -6    0.20    0.05
 -18  -4  -6    0.07    0.03
 -20  -4  -6   -0.02    0.03
 -22  -4  -6    0.23    0.05
 -24  -4  -6    0.03    0.02
 -26  -4  -6    0.15    0.04
 -28  -4  -6    0.11    0.05
 -30  -4  -6    0.04    0.04
 -32  -4  -6    0.05    0.03
 -34  -4  -6   -0.01    0.04
 -36  -4  -6   -0.03    0.04
 -38   4   5    0.09    0.04
 -36   4   5    0.43    0.08
 -34   4   5    0.84    0.10
 -32   4   5    1.22    0.11
 -30   4   5    0.44    0.07
 -28   4   5    0.24    0.05
 -26   4   5    0.06    0.03
 -24   4   5    0.21    0.04
 -22   4   5    2.36    0.14
 -16   4   5    5.56    0.20
 -14   4   5    0.96    0.07
 -12   4   5    0.08    0.02
 -10   4   5    0.08    0.02
  -8   4   5    0.55    0.05
  -6   4   5    2.26    0.11
  -4   4   5    4.07    0.15
  -2   4   5    0.97    0.07
   0   4   5    1.27    0.08
   2   4   5    1.31    0.08
  -4  -4  -5    0.26    0.04
   4   4   5    0.28    0.04
   6   4   5    1.18    0.08
  -6  -4  -5    1.21    0.09
   8   4   5    0.47    0.05
  -8  -4  -5    0.46    0.05
  10   4   5    2.26    0.11
 -10  -4  -5    2.31    0.12
 -12  -4  -5    5.66    0.21
 -14  -4  -5    1.82    0.12
 -16  -4  -5    0.84    0.08
 -18  -4  -5    0.31    0.05
 -20  -4  -5    0.18    0.04
 -22  -4  -5    1.73    0.12
 -24  -4  -5    1.31    0.11
 -26  -4  -5    0.04    0.04
 -28  -4  -5    0.64    0.09
 -30  -4  -5    1.04    0.11
 -32  -4  -5   -0.03    0.04
 -34  -4  -5    0.01    0.03
 -36  -4  -5    0.00    0.03
 -38  -4  -5    0.02    0.04
 -44   4   4   -0.02    0.04
 -42   4   4    0.00    0.04
 -40   4   4    0.11    0.04
 -38   4   4    0.10    0.04
 -36   4   4    0.27    0.06
 -34   4   4    0.00    0.03
 -32   4   4    0.13    0.04
 -30   4   4    0.06    0.03
 -28   4   4    0.21    0.05
 -26   4   4    0.97    0.09
 -24   4   4    0.04    0.03
 -22   4   4    0.23    0.04
 -20   4   4    0.16    0.04
 -18   4   4    0.47    0.05
 -16   4   4    1.13    0.08
 -16   4   4    1.07    0.07
 -14   4   4    0.05    0.02
 -14   4   4    0.05    0.02
 -12   4   4    3.85    0.14
 -12   4   4    3.69    0.14
 -10   4   4    3.05    0.12
 -10   4   4    2.87    0.11
  -8   4   4    4.06    0.14
  -8   4   4    3.72    0.13
  -6   4   4    1.67    0.08
  -4   4   4    0.69    0.05
  -2   4   4    0.04    0.02
   0  -4  -4    0.01    0.01
   0   4   4    0.00    0.02
   2   4   4    0.73    0.05
  -2  -4  -4    0.73    0.06
  -4  -4  -4    0.26    0.04
   4   4   4    0.25    0.03
   6   4   4    2.34    0.10
  -6  -4  -4    2.19    0.11
   8   4   4    1.18    0.07
  -8  -4  -4    1.08    0.07
 -10  -4  -4    1.08    0.08
 -12  -4  -4    1.55    0.10
 -14  -4  -4    0.04    0.02
 -16  -4  -4    0.33    0.04
 -18  -4  -4    0.06    0.03
 -20  -4  -4    0.01    0.02
 -22  -4  -4    0.09    0.03
 -24  -4  -4    0.07    0.03
 -26  -4  -4    0.13    0.04
 -28  -4  -4   -0.01    0.03
 -30  -4  -4   -0.02    0.03
 -32  -4  -4    0.07    0.03
 -34  -4  -4    0.11    0.05
 -36  -4  -4    0.25    0.07
 -38  -4  -4    0.08    0.05
 -40  -4  -4    0.02    0.04
 -42  -4  -4   -0.05    0.05
 -44   4   3    0.08    0.04
 -42   4   3    0.03    0.03
 -40   4   3    0.93    0.11
 -38   4   3    0.60    0.09
 -36   4   3   -0.02    0.02
 -34   4   3    0.30    0.06
 -32   4   3    1.31    0.12
 -30   4   3    2.32    0.15
 -28   4   3    3.00    0.17
 -26   4   3    1.26    0.10
 -24   4   3    0.75    0.08
 -22   4   3    0.06    0.03
 -20   4   3    0.44    0.05
 -18   4   3    7.86    0.24
 -16   4   3    0.04    0.01
 -16   4   3    0.05    0.02
 -14   4   3    0.11    0.02
 -14   4   3    0.07    0.02
  12  -4  -3   16.85    0.34
 -12   4   3   17.72    0.39
 -12   4   3   17.00    0.35
  10  -4  -3    3.35    0.10
 -10   4   3    3.77    0.13
 -10   4   3    3.56    0.11
   8  -4  -3    2.29    0.08
  -8   4   3    2.58    0.10
  -8   4   3    2.26    0.08
  -6   4   3    0.21    0.03
   6  -4  -3    0.14    0.02
  -6   4   3    0.19    0.02
   4  -4  -3    3.87    0.11
  -4   4   3    3.74    0.12
  -4   4   3    4.01    0.12
   4  -4  -3    4.09    0.11
   2  -4  -3    1.87    0.07
  -2   4   3    1.94    0.07
  -2   4   3    1.85    0.07
   2  -4  -3    1.94    0.08
   2  -4  -3    1.98    0.07
   0   4   3    4.46    0.12
   0   4   3    4.78    0.13
   0  -4  -3    4.82    0.14
   0   4   3    4.49    0.15
   0  -4  -3    5.21    0.13
  -2  -4  -3    6.55    0.17
   2   4   3    6.42    0.16
  -2  -4  -3    6.35    0.17
   2   4   3    6.05    0.17
   4   4   3    3.35    0.11
  -4  -4  -3    3.33    0.11
  -4  -4  -3    3.28    0.11
   4   4   3    3.02    0.11
  -6  -4  -3    0.39    0.04
   6   4   3    0.36    0.03
  -6  -4  -3    0.32    0.03
  -8  -4  -3    0.92    0.05
   8   4   3    0.88    0.05
  -8  -4  -3    0.90    0.06
 -10  -4  -3    5.27    0.14
  10   4   3    4.69    0.13
 -10  -4  -3    5.37    0.17
 -12  -4  -3    0.01    0.02
  12   4   3    0.01    0.01
 -14  -4  -3    1.64    0.10
 -16  -4  -3   19.89    0.46
 -18  -4  -3    3.84    0.17
 -20  -4  -3    0.14    0.03
 -22  -4  -3    1.73    0.12
 -24  -4  -3    1.73    0.12
 -26  -4  -3    0.92    0.09
 -28  -4  -3    1.32    0.11
 -30  -4  -3    0.72    0.09
 -32  -4  -3    0.86    0.10
 -34  -4  -3    0.54    0.08
 -36  -4  -3    0.10    0.05
 -38  -4  -3    0.13    0.05
 -40  -4  -3    0.02    0.04
 -42  -4  -3    0.10    0.05
 -44  -4  -3    0.21    0.07
 -46   4   2    0.04    0.04
 -44   4   2    0.09    0.05
 -42   4   2    0.14    0.05
 -40   4   2   -0.01    0.03
 -38   4   2   -0.02    0.03
 -36   4   2    0.04    0.03
 -34   4   2    0.03    0.03
 -32   4   2    1.29    0.11
 -30   4   2   -0.02    0.03
 -28   4   2    0.14    0.04
 -26   4   2    0.48    0.06
 -24   4   2    1.11    0.09
 -22   4   2    0.04    0.03
 -20   4   2    0.08    0.03
  18  -4  -2    0.27    0.03
 -18   4   2    0.28    0.04
  16  -4  -2    0.49    0.04
 -16   4   2    0.51    0.05
  14  -4  -2    3.17    0.11
 -14   4   2    3.57    0.14
  12  -4  -2    2.01    0.08
 -12   4   2    1.93    0.10
 -12   4   2    1.94    0.07
 -12   4   2    1.94    0.11
  10  -4  -2    0.31    0.03
 -10   4   2    0.32    0.04
 -10   4   2    0.28    0.02
 -10   4   2    0.32    0.04
   8  -4  -2    2.88    0.10
  -8   4   2    2.67    0.10
  -8   4   2    1.99    0.06
  -8   4   2    2.62    0.12
   6  -4  -2    5.44    0.14
  -6   4   2    5.17    0.14
  -6   4   2    3.82    0.10
  -6   4   2    5.02    0.16
  -4   4   2   20.93    0.39
  -4   4   2   20.63    0.42
  -2   4   2    2.23    0.08
   2  -4  -2    2.30    0.09
  -2   4   2    2.13    0.10
   2  -4  -2    1.89    0.06
   0  -4  -2    0.02    0.01
   0   4   2    0.03    0.01
   0  -4  -2    0.02    0.01
   0   4   2    0.03    0.02
   2   4   2    0.56    0.03
  -2  -4  -2    0.65    0.05
   2   4   2    0.63    0.05
  -2  -4  -2    0.65    0.04
  -4  -4  -2    0.03    0.01
   4   4   2    0.06    0.02
   4   4   2    0.07    0.01
  -4  -4  -2    0.08    0.02
  -6  -4  -2    0.21    0.03
   6   4   2    0.26    0.03
  -6  -4  -2    0.28    0.03
  -8  -4  -2    0.12    0.02
  -8  -4  -2    0.08    0.02
   8   4   2    0.11    0.02
 -10  -4  -2    0.90    0.06
 -10  -4  -2    0.83    0.06
  10   4   2    0.78    0.05
 -12  -4  -2    0.11    0.03
 -12  -4  -2    0.08    0.02
  12   4   2    0.11    0.02
 -14  -4  -2   -0.02    0.02
 -14  -4  -2    0.01    0.02
  14   4   2    0.02    0.01
 -16  -4  -2    7.33    0.20
 -16  -4  -2    7.56    0.23
  16   4   2    7.43    0.18
 -18  -4  -2    0.98    0.06
 -18  -4  -2    0.93    0.08
 -20  -4  -2    1.73    0.11
 -22  -4  -2    0.08    0.03
 -24  -4  -2    0.25    0.05
 -26  -4  -2    0.00    0.03
 -28  -4  -2   -0.01    0.03
 -30  -4  -2    0.01    0.03
 -32  -4  -2    0.07    0.04
 -34  -4  -2    0.11    0.04
 -36  -4  -2    0.10    0.04
 -38  -4  -2    0.25    0.06
 -40  -4  -2    0.21    0.06
 -42  -4  -2   -0.07    0.05
 -44  -4  -2    0.09    0.05
 -46   4   1    0.03    0.03
 -44   4   1    0.10    0.04
 -42   4   1    0.46    0.08
 -40   4   1    0.35    0.07
 -38   4   1    0.28    0.06
 -36   4   1    1.22    0.11
 -34   4   1    0.82    0.09
 -32   4   1    0.79    0.08
 -30   4   1    0.79    0.08
 -28   4   1    0.62    0.07
 -26   4   1    3.63    0.17
  24  -4  -1    8.33    0.24
 -24   4   1    8.51    0.27
  22  -4  -1    1.49    0.08
 -22   4   1    1.43    0.10
  20  -4  -1    0.47    0.05
 -20   4   1    0.46    0.05
 -20   4   1    0.43    0.05
  18  -4  -1    0.71    0.05
 -18   4   1    0.62    0.06
 -18   4   1    0.66    0.07
  16  -4  -1    0.50    0.04
 -16   4   1    0.56    0.06
 -16   4   1    0.61    0.06
  14  -4  -1    6.53    0.18
 -14   4   1    6.27    0.19
 -14   4   1    5.83    0.20
  12  -4  -1    0.91    0.06
 -12   4   1    0.97    0.07
 -12   4   1    0.93    0.07
  10  -4  -1    0.67    0.05
 -10   4   1    0.59    0.05
 -10   4   1    0.53    0.05
   8  -4  -1   20.87    0.43
  -8   4   1   20.53    0.42
   8  -4  -1   20.88    0.39
  -8   4   1   21.26    0.45
   6  -4  -1    7.32    0.17
  -6   4   1    7.47    0.19
  -6   4   1    6.92    0.21
  -4   4   1    1.18    0.06
  -4   4   1    1.28    0.08
   2  -4  -1    0.02    0.02
  -2   4   1    0.00    0.01
   2  -4  -1    0.00    0.00
  -2   4   1   -0.01    0.01
   0   4   1    1.50    0.06
   0  -4  -1    1.59    0.08
   0  -4  -1    1.26    0.05
   0   4   1    1.57    0.08
   2   4   1    5.88    0.14
  -2  -4  -1    6.22    0.14
  -2  -4  -1    5.60    0.17
   2   4   1    5.97    0.18
   4   4   1   11.98    0.24
  -4  -4  -1   12.42    0.26
   4   4   1   12.42    0.29
  -4  -4  -1   11.88    0.29
  -6  -4  -1    4.08    0.14
   6   4   1    4.30    0.11
  -6  -4  -1    4.58    0.13
   6   4   1    4.10    0.14
   8   4   1    3.55    0.09
  -8  -4  -1    3.73    0.12
   8   4   1    3.45    0.12
  -8  -4  -1    3.49    0.13
 -10  -4  -1    2.00    0.09
  10   4   1    1.92    0.06
 -10  -4  -1    2.02    0.09
  10   4   1    2.09    0.09
 -12  -4  -1    1.02    0.07
 -12  -4  -1    1.01    0.07
  12   4   1    1.08    0.06
 -14  -4  -1    5.65    0.18
  14   4   1    5.56    0.16
 -14  -4  -1    5.71    0.18
 -16  -4  -1    0.02    0.03
 -16  -4  -1   -0.03    0.02
  16   4   1    0.00    0.01
 -18  -4  -1    1.16    0.08
 -18  -4  -1    1.09    0.08
  18   4   1    1.12    0.06
 -20  -4  -1   22.34    0.48
 -20  -4  -1   22.81    0.51
  20   4   1   22.55    0.45
  22   4   1    5.58    0.16
 -22  -4  -1    5.31    0.18
 -22  -4  -1    5.88    0.22
 -24  -4  -1    0.06    0.03
 -26  -4  -1    1.90    0.13
 -28  -4  -1    2.72    0.16
 -30  -4  -1    0.58    0.08
 -32  -4  -1    1.13    0.11
 -34  -4  -1    1.33    0.12
 -36  -4  -1    0.78    0.09
 -38  -4  -1    0.31    0.07
 -40  -4  -1    0.28    0.07
 -42  -4  -1    0.12    0.06
 -44  -4  -1    0.02    0.04
 -46  -4  -1    0.05    0.04
 -46   4   0    0.01    0.03
 -44   4   0   -0.01    0.03
 -42   4   0    0.08    0.05
 -40   4   0    0.05    0.03
 -38   4   0   -0.01    0.03
 -36   4   0    0.00    0.03
 -34   4   0    0.07    0.03
 -32   4   0    0.08    0.03
 -30   4   0    0.08    0.03
 -28   4   0    0.98    0.09
  26  -4   0    0.15    0.03
 -26   4   0    0.10    0.03
  24  -4   0    0.25    0.04
 -24   4   0    0.19    0.04
 -24   4   0    0.23    0.04
  22  -4   0    1.47    0.09
 -22   4   0    1.45    0.10
 -22   4   0    1.28    0.09
  20  -4   0    5.43    0.18
 -20   4   0    5.24    0.19
 -20   4   0    5.48    0.19
  18  -4   0    0.23    0.04
 -18   4   0    0.29    0.04
 -18   4   0    0.23    0.04
  16  -4   0    0.03    0.02
 -16   4   0   -0.02    0.02
 -16   4   0    0.00    0.02
  14  -4   0    0.37    0.04
 -14   4   0    0.29    0.04
 -14   4   0    0.30    0.04
  12  -4   0    0.16    0.03
 -12   4   0    0.15    0.03
 -12   4   0    0.20    0.04
 -10   4   0    1.28    0.07
 -10   4   0    1.32    0.08
   8  -4   0    0.19    0.02
  -8   4   0    0.18    0.03
  -8   4   0    0.16    0.03
   6  -4   0    0.04    0.01
  -6   4   0    0.05    0.02
  -6   4   0    0.04    0.02
  -4   4   0    0.11    0.02
  -4   4   0    0.10    0.02
  -2   4   0    4.47    0.13
   2  -4   0    4.16    0.14
  -2   4   0    4.21    0.15
   0   4   0   46.93    0.81
   0  -4   0   44.72    0.84
   0   4   0   46.01    0.84
   2   4   0    4.54    0.13
  -2  -4   0    3.39    0.08
  -2  -4   0    4.33    0.11
  -2  -4   0    4.34    0.14
   2   4   0    4.55    0.15
   4   4   0    0.13    0.02
  -4  -4   0    0.12    0.02
  -4  -4   0    0.10    0.02
   4   4   0    0.11    0.02
  -6  -4   0    0.03    0.02
  -6  -4   0    0.04    0.02
   6   4   0    0.03    0.02
  -8  -4   0    0.24    0.04
  -8  -4   0    0.23    0.03
   8   4   0    0.20    0.03
  10   4   0    1.59    0.08
 -10  -4   0    1.60    0.08
 -10  -4   0    1.51    0.09
 -12  -4   0    0.20    0.03
  12   4   0    0.26    0.03
 -12  -4   0    0.23    0.03
  14   4   0    0.42    0.04
 -14  -4   0    0.42    0.04
 -14  -4   0    0.39    0.05
 -16  -4   0   -0.01    0.02
 -16  -4   0    0.01    0.02
  16   4   0    0.01    0.01
 -18  -4   0    0.35    0.04
  18   4   0    0.37    0.04
 -18  -4   0    0.31    0.04
 -20  -4   0    6.84    0.22
 -20  -4   0    6.37    0.22
  20   4   0    6.54    0.19
 -22  -4   0    1.79    0.10
 -22  -4   0    1.77    0.11
  22   4   0    1.78    0.09
 -24  -4   0    0.27    0.04
 -24  -4   0    0.35    0.05
  24   4   0    0.28    0.04
  26   4   0    0.15    0.03
 -26  -4   0    0.19    0.05
 -28  -4   0    1.34    0.11
 -30  -4   0    0.08    0.04
 -32  -4   0    0.03    0.03
 -34  -4   0    0.04    0.04
 -36  -4   0    0.02    0.03
 -38  -4   0    0.02    0.03
 -40  -4   0    0.08    0.04
 -42  -4   0    0.04    0.05
 -44  -4   0    0.09    0.05
 -46  -4   0    0.01    0.04
 -46   4  -1    0.04    0.04
 -44   4  -1    0.05    0.04
 -42   4  -1    0.08    0.04
 -40   4  -1    0.11    0.03
 -38   4  -1    0.27    0.05
 -36   4  -1    0.57    0.07
 -34   4  -1    0.97    0.10
 -32   4  -1    1.01    0.10
  30  -4   1    0.48    0.06
 -30   4  -1    0.49    0.07
  28  -4   1    1.99    0.11
 -28   4  -1    2.17    0.13
 -28   4  -1    1.92    0.12
  26  -4   1    1.45    0.10
 -26   4  -1    1.55    0.10
 -26   4  -1    1.47    0.10
  24  -4   1    0.04    0.02
 -24   4  -1    0.06    0.02
 -24   4  -1    0.07    0.03
  22  -4   1    4.28    0.17
 -22   4  -1    4.31    0.18
 -22   4  -1    4.52    0.18
  20  -4   1   18.06    0.42
 -20   4  -1   18.16    0.43
 -20   4  -1   17.67    0.42
  18  -4   1    0.93    0.07
 -18   4  -1    0.92    0.08
 -18   4  -1    0.87    0.07
  16  -4   1    0.00    0.02
 -16   4  -1    0.05    0.02
 -16   4  -1    0.00    0.02
  14  -4   1    4.96    0.17
 -14   4  -1    4.81    0.17
 -14   4  -1    4.79    0.18
  12  -4   1    0.83    0.06
 -12   4  -1    0.85    0.07
 -12   4  -1    0.86    0.07
 -10   4  -1    1.69    0.09
 -10   4  -1    1.79    0.10
 -10   4  -1    1.04    0.03
   8  -4   1    3.11    0.12
  -8   4  -1    2.95    0.12
  -8   4  -1    3.02    0.13
   6  -4   1    3.84    0.13
  -6   4  -1    3.35    0.13
  -6   4  -1    3.46    0.14
   4  -4   1   11.21    0.27
  -4   4  -1   10.72    0.26
   4  -4   1   10.86    0.28
  -4   4  -1   10.83    0.28
  -2   4  -1    5.18    0.16
   2  -4   1    5.50    0.18
  -2   4  -1    5.59    0.18
   0   4  -1    1.42    0.07
   0  -4   1    0.98    0.03
   0  -4   1    1.50    0.08
   0   4  -1    1.46    0.08
  -2  -4   1    0.00    0.01
  -2  -4   1   -0.01    0.02
   2   4  -1    0.00    0.01
  -4  -4   1    1.31    0.05
   4   4  -1    1.29    0.08
  -4  -4   1    1.24    0.08
  -6  -4   1    7.86    0.23
  -6  -4   1    7.74    0.18
  -6  -4   1    7.82    0.20
   6   4  -1    7.94    0.22
  -8  -4   1   23.65    0.44
  -8  -4   1   23.58    0.46
   8   4  -1   23.42    0.49
  -8  -4   1   23.27    0.50
  10   4  -1    0.67    0.06
 -10  -4   1    0.72    0.05
 -10  -4   1    0.69    0.06
 -12  -4   1    0.94    0.07
 -12  -4   1    1.04    0.07
  12   4  -1    1.09    0.07
 -14  -4   1    7.23    0.22
 -14  -4   1    7.47    0.22
  14   4  -1    7.22    0.21
 -16  -4   1    0.38    0.05
 -16  -4   1    0.69    0.06
  16   4  -1    0.65    0.05
 -18  -4   1    0.88    0.07
 -18  -4   1    0.86    0.07
  18   4  -1    0.87    0.06
 -20  -4   1    0.61    0.06
  20   4  -1    0.57    0.05
 -20  -4   1    0.61    0.06
 -22  -4   1    1.73    0.11
 -22  -4   1    1.76    0.11
  22   4  -1    1.73    0.10
 -24  -4   1   10.15    0.30
 -24  -4   1   10.62    0.31
  24   4  -1    9.71    0.27
 -26  -4   1    4.51    0.19
 -26  -4   1    5.00    0.20
  26   4  -1    4.55    0.17
 -28  -4   1    0.76    0.08
  28   4  -1    0.71    0.06
 -30  -4   1    0.94    0.09
  30   4  -1    0.95    0.08
 -32  -4   1    0.93    0.09
  32   4  -1    0.84    0.07
 -34  -4   1    0.95    0.10
 -36  -4   1    1.10    0.11
 -38  -4   1    0.29    0.06
 -40  -4   1    0.32    0.07
 -42  -4   1    0.57    0.09
 -44  -4   1    0.11    0.05
 -46  -4   1    0.06    0.04
 -44   4  -2    0.06    0.04
 -42   4  -2    0.07    0.04
 -40   4  -2    0.10    0.04
 -38   4  -2    0.13    0.04
 -36   4  -2    0.08    0.04
 -34   4  -2    0.01    0.02
  32  -4   2    0.03    0.02
 -32   4  -2   -0.02    0.02
  30  -4   2    0.02    0.03
 -30   4  -2    0.00    0.02
 -30   4  -2    0.02    0.02
  28  -4   2   -0.01    0.02
 -28   4  -2   -0.01    0.02
 -28   4  -2   -0.01    0.02
  26  -4   2   -0.01    0.02
 -26   4  -2   -0.01    0.02
 -26   4  -2    0.00    0.02
  24  -4   2    0.19    0.04
 -24   4  -2    0.15    0.03
 -24   4  -2    0.18    0.04
  22  -4   2    0.06    0.02
 -22   4  -2    0.07    0.03
 -22   4  -2    0.07    0.02
  20  -4   2    1.40    0.09
 -20   4  -2    1.42    0.10
 -20   4  -2    1.35    0.09
  18  -4   2    0.82    0.07
 -18   4  -2    0.80    0.07
 -18   4  -2    0.85    0.07
  16  -4   2    6.28    0.21
 -16   4  -2    6.14    0.21
 -16   4  -2    6.07    0.21
  14  -4   2    0.04    0.03
 -14   4  -2    0.02    0.01
 -14   4  -2    0.04    0.02
 -14   4  -2    0.01    0.02
 -12   4  -2    0.10    0.03
 -12   4  -2    0.09    0.03
 -10   4  -2    0.65    0.06
 -10   4  -2    0.76    0.07
   8  -4   2    0.06    0.01
   8  -4   2    0.12    0.03
  -8   4  -2    0.07    0.02
  -8   4  -2    0.11    0.03
   6  -4   2    0.21    0.04
   6  -4   2    0.20    0.03
  -6   4  -2    0.16    0.03
   6  -4   2    0.14    0.02
  -6   4  -2    0.21    0.04
   4  -4   2    0.07    0.03
   4  -4   2    0.04    0.02
  -4   4  -2    0.05    0.02
   4  -4   2    0.03    0.01
  -4   4  -2    0.05    0.02
   2  -4   2    0.56    0.06
   2  -4   2    0.48    0.03
   2  -4   2    0.57    0.05
  -2   4  -2    0.45    0.05
   0  -4   2    0.02    0.02
   0  -4   2    0.00    0.02
   0  -4   2    0.02    0.01
   0   4  -2    0.02    0.02
  -2  -4   2    2.13    0.08
  -2  -4   2    2.35    0.12
   2   4  -2    2.24    0.11
  -4  -4   2   23.40    0.44
   4   4  -2   22.69    0.49
  -4  -4   2   23.16    0.51
  -6  -4   2    5.44    0.15
   6   4  -2    5.42    0.18
  -6  -4   2    5.75    0.19
  -8  -4   2    3.14    0.11
   8   4  -2    3.03    0.13
  -8  -4   2    2.92    0.14
 -10  -4   2    0.29    0.04
 -10  -4   2    0.32    0.04
 -10  -4   2    0.32    0.04
  10   4  -2    0.31    0.04
 -12  -4   2    2.36    0.12
  12   4  -2    2.18    0.11
 -12  -4   2    2.22    0.10
 -12  -4   2    2.36    0.11
 -14  -4   2    3.58    0.15
 -14  -4   2    3.74    0.14
 -14  -4   2    3.76    0.15
  14   4  -2    3.66    0.14
 -16  -4   2    0.66    0.06
 -16  -4   2    0.53    0.06
  16   4  -2    0.61    0.06
  18   4  -2    0.37    0.04
 -18  -4   2    0.37    0.05
 -18  -4   2    0.35    0.05
 -20  -4   2    0.06    0.03
 -20  -4   2    0.06    0.03
  20   4  -2    0.07    0.02
  22   4  -2    0.05    0.02
 -22  -4   2    0.08    0.03
 -22  -4   2    0.02    0.03
 -24  -4   2    1.33    0.10
 -24  -4   2    1.38    0.10
  24   4  -2    1.21    0.09
 -26  -4   2    0.47    0.07
  26   4  -2    0.51    0.06
 -26  -4   2    0.49    0.06
 -28  -4   2    0.14    0.04
 -28  -4   2    0.17    0.04
  28   4  -2    0.15    0.03
 -30  -4   2    0.03    0.03
  30   4  -2    0.06    0.02
 -32  -4   2    1.49    0.12
  32   4  -2    1.42    0.10
 -34  -4   2   -0.03    0.03
  34   4  -2   -0.01    0.01
 -36  -4   2    0.03    0.04
  36   4  -2    0.04    0.02
 -38  -4   2   -0.01    0.03
 -40  -4   2    0.05    0.04
 -42  -4   2    0.06    0.04
 -44  -4   2    0.05    0.05
 -46  -4   2    0.06    0.04
 -44   4  -3    0.15    0.05
 -42   4  -3   -0.01    0.03
 -40   4  -3    0.05    0.03
 -38   4  -3   -0.04    0.03
 -36   4  -3    0.07    0.02
  34  -4   3    0.39    0.06
 -34   4  -3    0.39    0.06
  32  -4   3    0.62    0.07
 -32   4  -3    0.59    0.07
 -32   4  -3    0.60    0.07
  30  -4   3    0.65    0.07
 -30   4  -3    0.53    0.07
 -30   4  -3    0.72    0.07
  28  -4   3    1.09    0.09
 -28   4  -3    1.06    0.09
 -28   4  -3    1.03    0.09
  26  -4   3    0.76    0.07
 -26   4  -3    0.77    0.08
 -26   4  -3    0.68    0.07
  24  -4   3    1.28    0.09
 -24   4  -3    1.40    0.10
 -24   4  -3    1.45    0.11
  22  -4   3    1.41    0.10
 -22   4  -3    1.34    0.10
 -22   4  -3    1.42    0.10
  20  -4   3    0.08    0.03
 -20   4  -3    0.07    0.03
 -20   4  -3    0.09    0.03
  18  -4   3    2.59    0.12
 -18   4  -3    3.04    0.14
 -18   4  -3    2.36    0.10
 -18   4  -3    2.97    0.14
  16  -4   3   17.56    0.44
 -16   4  -3   18.39    0.44
 -16   4  -3   18.58    0.44
  14  -4   3    1.36    0.09
 -14   4  -3    1.43    0.10
 -14   4  -3    1.38    0.09
  12  -4   3    0.03    0.01
 -12   4  -3   -0.01    0.02
 -12   4  -3    0.01    0.02
 -10   4  -3    4.81    0.18
  10  -4   3    4.45    0.14
 -10   4  -3    4.92    0.18
   8  -4   3    0.89    0.07
   8  -4   3    0.78    0.05
  -8   4  -3    0.75    0.07
  -8   4  -3    0.88    0.07
   8  -4   3    0.84    0.07
   6  -4   3    0.39    0.05
   6  -4   3    0.23    0.04
  -6   4  -3    0.38    0.05
   6  -4   3    0.28    0.03
   4  -4   3    3.18    0.14
   4  -4   3    2.76    0.10
   4  -4   3    3.07    0.14
  -4   4  -3    3.15    0.13
   2  -4   3    6.10    0.21
   2  -4   3    5.75    0.16
   2  -4   3    6.33    0.21
  -2   4  -3    6.45    0.21
   0  -4   3    4.88    0.18
   0  -4   3    4.36    0.14
   0  -4   3    4.80    0.18
   0   4  -3    4.84    0.17
  -2  -4   3    2.00    0.11
  -2  -4   3    2.00    0.09
  -2  -4   3    1.72    0.10
   2   4  -3    2.06    0.11
  -4  -4   3    3.88    0.13
   4   4  -3    4.26    0.16
  -4  -4   3    4.08    0.17
  -6  -4   3    0.17    0.03
  -6  -4   3    0.25    0.03
   6   4  -3    0.19    0.03
  -8  -4   3    2.65    0.11
  -8  -4   3    2.47    0.13
   8   4  -3    2.53    0.12
 -10  -4   3    3.50    0.15
 -10  -4   3    3.90    0.14
  10   4  -3    3.49    0.15
 -12  -4   3   19.48    0.46
 -12  -4   3   19.94    0.43
  12   4  -3   18.78    0.45
 -14  -4   3    0.12    0.03
 -14  -4   3   -0.03    0.04
  14   4  -3    0.08    0.03
 -16  -4   3    0.04    0.02
  16   4  -3    0.08    0.03
 -16  -4   3    0.03    0.03
 -18  -4   3    8.33    0.27
 -18  -4   3    8.62    0.26
 -18  -4   3    8.82    0.27
  18   4  -3    8.58    0.26
 -20  -4   3    0.40    0.06
 -20  -4   3    0.44    0.05
 -20  -4   3    0.53    0.06
  20   4  -3    0.45    0.05
 -22  -4   3    0.00    0.02
 -22  -4   3   -0.02    0.03
 -22  -4   3    0.02    0.03
  22   4  -3    0.04    0.02
 -24  -4   3    0.81    0.08
 -24  -4   3    0.84    0.08
  24   4  -3    0.82    0.07
 -26  -4   3    1.68    0.12
 -26  -4   3    1.85    0.13
  26   4  -3    1.56    0.10
 -28  -4   3    2.77    0.16
 -28  -4   3    3.30    0.18
  28   4  -3    2.85    0.15
 -30  -4   3    2.42    0.15
  30   4  -3    2.08    0.12
 -32  -4   3    1.36    0.12
  32   4  -3    1.21    0.09
 -34  -4   3    0.36    0.06
  34   4  -3    0.31    0.05
 -36  -4   3    0.02    0.03
  36   4  -3    0.04    0.03
  38   4  -3    0.76    0.08
 -38  -4   3    0.85    0.10
 -40  -4   3    1.25    0.12
  40   4  -3    1.02    0.09
 -42  -4   3   -0.02    0.04
 -44  -4   3    0.10    0.05
 -42   4  -4    0.04    0.03
 -40   4  -4   -0.01    0.03
 -38   4  -4    0.08    0.04
 -36   4  -4    0.27    0.06
  34  -4   4    0.07    0.03
 -34   4  -4    0.12    0.04
  32  -4   4    0.06    0.03
 -32   4  -4    0.04    0.03
 -32   4  -4    0.07    0.03
  30  -4   4   -0.03    0.03
 -30   4  -4    0.01    0.02
 -30   4  -4    0.02    0.02
  28  -4   4    0.04    0.03
 -28   4  -4    0.02    0.02
 -28   4  -4    0.01    0.02
  26  -4   4    0.15    0.04
 -26   4  -4    0.10    0.04
 -26   4  -4    0.14    0.03
  24  -4   4    0.06    0.03
 -24   4  -4    0.03    0.03
 -24   4  -4    0.08    0.03
  22  -4   4    0.09    0.03
 -22   4  -4    0.06    0.03
 -22   4  -4    0.09    0.03
  20  -4   4    0.04    0.02
 -20   4  -4    0.01    0.02
 -20   4  -4    0.03    0.02
 -20   4  -4    0.03    0.02
  18  -4   4    0.02    0.02
 -18   4  -4    0.05    0.02
 -18   4  -4    0.01    0.02
  16  -4   4    0.27    0.05
  16  -4   4    0.26    0.04
 -16   4  -4    0.32    0.05
 -16   4  -4    0.25    0.04
  14  -4   4    0.12    0.04
 -14   4  -4    0.07    0.02
  14  -4   4    0.06    0.02
 -14   4  -4    0.07    0.03
  12  -4   4    1.44    0.08
 -12   4  -4    1.35    0.10
  12  -4   4    1.45    0.09
 -12   4  -4    1.28    0.09
  10  -4   4    0.91    0.06
 -10   4  -4    0.98    0.08
  10  -4   4    0.91    0.07
 -10   4  -4    0.93    0.07
  -8   4  -4    0.98    0.08
   8  -4   4    0.85    0.06
   8  -4   4    0.97    0.08
   6  -4   4    2.28    0.12
   6  -4   4    1.87    0.10
   6  -4   4    2.27    0.12
  -6   4  -4    2.01    0.11
   4  -4   4    0.37    0.05
   4  -4   4    0.26    0.04
   4  -4   4    0.16    0.03
  -4   4  -4    0.30    0.04
   2  -4   4    0.78    0.08
   2  -4   4    0.65    0.06
   2  -4   4    0.69    0.07
  -2   4  -4    0.65    0.07
   0  -4   4    0.02    0.03
   0   4  -4    0.00    0.02
   0  -4   4   -0.03    0.03
   0  -4   4    0.02    0.02
  -2  -4   4    0.04    0.03
  -2  -4   4    0.03    0.02
   2   4  -4    0.03    0.02
  -2  -4   4    0.02    0.03
  -4  -4   4    0.68    0.08
  -4  -4   4    0.64    0.06
   4   4  -4    0.67    0.07
  -4  -4   4    0.74    0.07
  -6  -4   4    1.74    0.12
  -6  -4   4    1.72    0.10
   6   4  -4    1.80    0.11
  -6  -4   4    1.69    0.10
  -8  -4   4    3.79    0.15
   8   4  -4    3.79    0.16
  -8  -4   4    3.97    0.17
 -10  -4   4    3.01    0.14
  10   4  -4    3.15    0.15
 -10  -4   4    2.94    0.14
 -12  -4   4    3.72    0.17
 -12  -4   4    4.01    0.16
  12   4  -4    3.99    0.17
 -14  -4   4    0.07    0.03
 -14  -4   4    0.04    0.03
  14   4  -4    0.07    0.02
 -16  -4   4    1.14    0.09
 -16  -4   4    1.30    0.09
  16   4  -4    1.26    0.10
 -18  -4   4    0.51    0.06
 -18  -4   4    0.57    0.07
  18   4  -4    0.58    0.06
 -20  -4   4    0.15    0.04
 -20  -4   4    0.12    0.04
  20   4  -4    0.10    0.03
 -22  -4   4    0.24    0.05
 -22  -4   4    0.16    0.05
  22   4  -4    0.25    0.04
 -24  -4   4    0.10    0.04
 -24  -4   4    0.12    0.04
  24   4  -4    0.07    0.03
 -26  -4   4    0.92    0.09
 -26  -4   4    0.99    0.09
  26   4  -4    0.96    0.09
 -28  -4   4    0.15    0.04
 -28  -4   4    0.14    0.04
 -28  -4   4    0.11    0.04
  28   4  -4    0.16    0.04
 -30  -4   4    0.06    0.04
 -30  -4   4    0.00    0.03
  30   4  -4    0.03    0.03
 -32  -4   4    0.21    0.05
 -32  -4   4    0.26    0.06
  32   4  -4    0.07    0.03
 -34  -4   4    0.04    0.04
 -34  -4   4    0.03    0.04
  34   4  -4    0.02    0.02
 -36  -4   4    0.29    0.06
 -36  -4   4    0.39    0.07
  36   4  -4    0.30    0.05
 -38  -4   4    0.02    0.04
 -38  -4   4    0.04    0.05
  38   4  -4    0.02    0.03
 -40  -4   4    0.04    0.04
 -40  -4   4    0.04    0.05
  40   4  -4    0.00    0.02
 -42  -4   4    0.05    0.04
 -42  -4   4    0.07    0.05
  42   4  -4    0.07    0.03
 -44  -4   4    0.04    0.04
 -44  -4   4    0.03    0.04
  44   4  -4    0.02    0.03
 -38   4  -5    0.03    0.03
 -36   4  -5    0.04    0.03
  34  -4   5    0.00    0.02
 -34   4  -5    0.06    0.03
  32  -4   5   -0.01    0.02
 -32   4  -5    0.02    0.03
  30  -4   5    0.80    0.08
 -30   4  -5    0.88    0.10
  28  -4   5    0.61    0.07
 -28   4  -5    0.60    0.08
  26  -4   5    0.01    0.02
 -26   4  -5    0.02    0.02
 -26   4  -5    0.06    0.03
  24  -4   5    0.94    0.09
 -24   4  -5    1.13    0.10
 -24   4  -5    1.01    0.09
  22  -4   5    1.61    0.11
 -22   4  -5    1.59    0.12
 -22   4  -5    1.84    0.12
  20  -4   5    0.24    0.04
 -20   4  -5    0.33    0.05
 -20   4  -5    0.26    0.04
  18  -4   5    0.27    0.05
 -18   4  -5    0.25    0.05
 -18   4  -5    0.31    0.05
  16  -4   5    0.76    0.08
  16  -4   5    0.63    0.06
 -16   4  -5    0.67    0.07
  16  -4   5    0.65    0.07
 -16   4  -5    0.80    0.08
  14  -4   5    1.51    0.11
  14  -4   5    1.35    0.09
 -14   4  -5    1.68    0.12
  14  -4   5    1.69    0.11
 -14   4  -5    1.81    0.11
  12  -4   5    5.49    0.19
 -12   4  -5    5.17    0.22
  12  -4   5    5.31    0.21
 -12   4  -5    5.31    0.20
 -10   4  -5    1.93    0.12
  10  -4   5    1.79    0.10
  10  -4   5    1.83    0.11
   8  -4   5    0.34    0.05
   8  -4   5    0.36    0.04
  -8   4  -5    0.34    0.05
   6  -4   5    1.00    0.08
   6  -4   5    1.02    0.09
  -6   4  -5    1.12    0.09
   4  -4   5    0.25    0.05
   4  -4   5    0.21    0.04
  -4   4  -5    0.23    0.04
   4  -4   5    0.22    0.04
   2  -4   5    1.37    0.11
   2  -4   5    1.22    0.09
   2  -4   5    1.11    0.09
  -2   4  -5    1.20    0.09
   0  -4   5    1.31    0.10
   0  -4   5    1.11    0.08
   0   4  -5    1.12    0.09
   0  -4   5    1.23    0.09
  -2  -4   5    1.02    0.09
  -2  -4   5    0.93    0.08
   2   4  -5    1.02    0.09
  -2  -4   5    0.99    0.08
  -4  -4   5    4.54    0.20
  -4  -4   5    4.49    0.18
   4   4  -5    4.34    0.19
  -4  -4   5    4.40    0.19
  -6  -4   5    2.71    0.16
  -6  -4   5    2.67    0.14
   6   4  -5    2.65    0.14
  -6  -4   5    2.38    0.13
  -8  -4   5    0.59    0.08
  -8  -4   5    0.58    0.06
  -8  -4   5    0.56    0.06
   8   4  -5    0.55    0.06
 -10  -4   5    0.13    0.04
 -10  -4   5    0.10    0.03
 -10  -4   5    0.04    0.02
  10   4  -5    0.09    0.03
 -12  -4   5    0.06    0.03
 -12  -4   5    0.06    0.03
  12   4  -5    0.10    0.03
 -14  -4   5    0.82    0.08
 -14  -4   5    1.03    0.09
  14   4  -5    1.02    0.09
 -16  -4   5    6.11    0.24
 -16  -4   5    6.44    0.24
  16   4  -5    6.18    0.24
 -18  -4   5    0.37    0.06
 -18  -4   5    0.21    0.05
  18   4  -5    0.40    0.06
 -20  -4   5    0.17    0.04
 -20  -4   5    0.03    0.03
  20   4  -5    0.16    0.04
 -22  -4   5    2.50    0.15
 -22  -4   5    2.40    0.15
  22   4  -5    2.37    0.14
 -24  -4   5    0.20    0.04
 -24  -4   5    0.15    0.04
  24   4  -5    0.16    0.04
 -26  -4   5    0.06    0.04
 -26  -4   5    0.12    0.04
  26   4  -5    0.05    0.03
 -28  -4   5    0.25    0.06
 -28  -4   5    0.28    0.06
  28   4  -5    0.18    0.04
 -30  -4   5    0.33    0.06
  30   4  -5    0.31    0.05
 -32  -4   5    1.19    0.12
  32   4  -5    1.08    0.10
 -34  -4   5    0.90    0.11
  34   4  -5    0.84    0.09
  36   4  -5    0.43    0.07
 -36  -4   5    0.55    0.09
  38   4  -5    0.07    0.03
 -38  -4   5    0.12    0.05
  40   4  -5    0.02    0.03
 -40  -4   5    0.01    0.04
  42   4  -5    0.28    0.06
 -42  -4   5    0.37    0.08
  44   4  -5    0.37    0.07
 -36   4  -6    0.02    0.02
  34  -4   6   -0.01    0.02
 -34   4  -6   -0.03    0.03
  32  -4   6    0.03    0.02
 -32   4  -6    0.08    0.04
  30  -4   6    0.05    0.03
 -30   4  -6    0.01    0.02
  28  -4   6    0.03    0.02
 -28   4  -6    0.07    0.03
  26  -4   6    0.12    0.03
 -26   4  -6    0.07    0.04
  24  -4   6    0.02    0.02
 -24   4  -6    0.04    0.03
  22  -4   6    0.22    0.05
  22  -4   6    0.15    0.04
 -22   4  -6    0.18    0.05
 -22   4  -6    0.21    0.04
  20  -4   6    0.01    0.02
  20  -4   6    0.03    0.03
 -20   4  -6    0.02    0.02
 -20   4  -6    0.00    0.02
  18  -4   6    0.05    0.03
  18  -4   6    0.01    0.02
 -18   4  -6    0.06    0.03
 -18   4  -6    0.06    0.02
 -16   4  -6    0.16    0.04
  16  -4   6    0.21    0.04
  16  -4   6    0.23    0.05
 -16   4  -6    0.18    0.04
  16  -4   6    0.25    0.04
  14  -4   6    0.10    0.04
  14  -4   6    0.15    0.03
 -14   4  -6    0.07    0.03
  14  -4   6    0.09    0.02
 -14   4  -6    0.14    0.04
  12  -4   6    0.03    0.03
 -12   4  -6    0.10    0.04
  12  -4   6    0.08    0.03
 -12   4  -6    0.07    0.03
  10  -4   6   -0.01    0.02
  10  -4   6    0.00    0.02
 -10   4  -6    0.02    0.02
   8  -4   6   -0.01    0.03
   8  -4   6    0.03    0.02
  -8   4  -6    0.06    0.03
   6  -4   6    0.78    0.07
   6  -4   6    0.73    0.08
  -6   4  -6    0.68    0.07
   4  -4   6    0.99    0.08
  -4   4  -6    1.08    0.09
   4  -4   6    0.99    0.08
   2  -4   6    0.63    0.08
   2  -4   6    0.60    0.07
  -2   4  -6    0.50    0.06
   2  -4   6    0.51    0.06
   0  -4   6    0.25    0.05
   0  -4   6    0.17    0.04
   0  -4   6    0.25    0.05
   0   4  -6    0.24    0.04
  -2  -4   6    0.05    0.04
  -2  -4   6    0.01    0.02
  -2  -4   6    0.01    0.02
   2   4  -6    0.02    0.02
  -4  -4   6    0.10    0.05
  -4  -4   6    0.13    0.04
   4   4  -6    0.07    0.03
  -4  -4   6    0.01    0.02
  -6  -4   6    0.17    0.05
  -6  -4   6    0.15    0.04
   6   4  -6    0.21    0.04
  -6  -4   6    0.13    0.04
  -8  -4   6    0.71    0.08
  -8  -4   6    0.84    0.09
  -8  -4   6    0.69    0.07
   8   4  -6    0.80    0.08
 -10  -4   6    1.33    0.12
 -10  -4   6    1.09    0.09
  10   4  -6    1.21    0.10
 -10  -4   6    1.28    0.11
 -12  -4   6    0.85    0.10
 -12  -4   6    0.81    0.08
 -12  -4   6    0.84    0.09
  12   4  -6    0.80    0.08
 -14  -4   6    1.06    0.11
 -14  -4   6    1.02    0.09
 -14  -4   6    0.99    0.10
  14   4  -6    1.01    0.10
 -16  -4   6    0.70    0.09
 -16  -4   6    0.58    0.08
 -16  -4   6    0.66    0.08
  16   4  -6    0.72    0.08
 -18  -4   6   -0.01    0.04
 -18  -4   6    0.06    0.04
 -18  -4   6   -0.01    0.03
  18   4  -6    0.05    0.03
 -20  -4   6    0.06    0.04
 -20  -4   6    0.04    0.03
  20   4  -6   -0.01    0.02
 -22  -4   6    0.05    0.03
 -22  -4   6    0.04    0.03
  22   4  -6    0.02    0.02
 -24  -4   6    0.05    0.04
 -24  -4   6    0.05    0.03
  24   4  -6    0.07    0.03
 -26  -4   6    0.48    0.08
 -26  -4   6    0.56    0.08
  26   4  -6    0.53    0.07
 -28  -4   6    0.03    0.04
 -28  -4   6    0.00    0.03
  28   4  -6    0.01    0.02
 -30  -4   6    0.63    0.09
  30   4  -6    0.46    0.07
 -32  -4   6    0.07    0.04
  32   4  -6    0.05    0.03
 -34  -4   6    0.05    0.05
  34   4  -6    0.05    0.03
 -36  -4   6    0.05    0.04
  36   4  -6    0.02    0.04
 -38  -4   6    0.07    0.05
  38   4  -6   -0.01    0.03
  40   4  -6    0.05    0.03
 -40  -4   6    0.04    0.04
  32  -4   7    0.01    0.03
  30  -4   7    0.01    0.02
 -30   4  -7    0.02    0.03
  28  -4   7   -0.03    0.03
  28  -4   7    0.03    0.03
 -28   4  -7    0.00    0.02
  26  -4   7    0.46    0.07
 -26   4  -7    0.37    0.07
  26  -4   7    0.54    0.08
  24  -4   7    0.37    0.06
  24  -4   7    0.43    0.07
 -24   4  -7    0.35    0.06
  22  -4   7    0.01    0.02
  22  -4   7   -0.02    0.02
 -22   4  -7   -0.02    0.02
  20  -4   7    0.24    0.05
  20  -4   7    0.49    0.07
 -20   4  -7    0.47    0.07
  18  -4   7    1.38    0.11
 -18   4  -7    1.22    0.11
  18  -4   7    1.62    0.12
  16  -4   7    0.11    0.03
 -16   4  -7   -0.05    0.03
  16  -4   7   -0.03    0.03
 -16   4  -7    0.07    0.03
  14  -4   7   -0.02    0.03
 -14   4  -7    0.02    0.03
  14  -4   7   -0.02    0.03
  14  -4   7   -0.05    0.03
 -14   4  -7    0.01    0.02
  12  -4   7    0.68    0.08
  12  -4   7    0.51    0.07
  12  -4   7    0.65    0.07
 -12   4  -7    0.66    0.07
  10  -4   7    0.74    0.08
  10  -4   7    0.75    0.08
 -10   4  -7    0.75    0.08
   8  -4   7    1.06    0.10
  -8   4  -7    1.20    0.10
   8  -4   7    1.08    0.09
   6  -4   7    1.14    0.10
  -6   4  -7    1.10    0.10
   6  -4   7    1.22    0.10
   4  -4   7    0.65    0.08
  -4   4  -7    0.65    0.07
   4  -4   7    0.67    0.08
   2  -4   7    0.08    0.03
   2  -4   7    0.05    0.02
  -2   4  -7    0.06    0.02
   0  -4   7   -0.04    0.03
   0   4  -7    0.00    0.02
   0  -4   7    0.00    0.02
  -2  -4   7    1.55    0.13
  -2  -4   7    1.40    0.11
   2   4  -7    1.57    0.12
  -2  -4   7    1.60    0.12
  -4  -4   7    0.52    0.08
  -4  -4   7    0.32    0.05
   4   4  -7    0.58    0.07
  -4  -4   7    0.53    0.07
  -6  -4   7   -0.03    0.04
  -6  -4   7   -0.08    0.04
  -6  -4   7   -0.02    0.03
   6   4  -7    0.00    0.02
  -8  -4   7    2.21    0.16
  -8  -4   7    2.27    0.14
  -8  -4   7    2.14    0.15
   8   4  -7    2.42    0.15
 -10  -4   7    2.92    0.19
 -10  -4   7    3.05    0.17
 -10  -4   7    2.80    0.18
  10   4  -7    3.06    0.17
 -12  -4   7   -0.05    0.04
 -12  -4   7   -0.03    0.04
 -12  -4   7    0.01    0.03
  12   4  -7    0.01    0.03
 -14  -4   7    0.00    0.03
 -14  -4   7   -0.02    0.03
 -14  -4   7    0.00    0.02
  14   4  -7   -0.02    0.03
 -16  -4   7    0.17    0.06
 -16  -4   7    0.21    0.05
 -16  -4   7    0.22    0.05
  16   4  -7    0.18    0.04
 -18  -4   7    0.33    0.07
 -18  -4   7    0.25    0.05
 -18  -4   7    0.23    0.05
  18   4  -7    0.28    0.05
 -20  -4   7    0.67    0.09
 -20  -4   7    0.60    0.09
 -20  -4   7    0.65    0.08
  20   4  -7    0.46    0.07
 -22  -4   7    0.49    0.08
 -22  -4   7    0.42    0.08
 -22  -4   7    0.37    0.07
  22   4  -7    0.37    0.06
 -24  -4   7    0.36    0.06
 -24  -4   7    0.39    0.08
 -24  -4   7    0.31    0.07
  24   4  -7    0.30    0.06
 -26  -4   7    0.09    0.04
 -26  -4   7    0.19    0.05
 -26  -4   7    0.11    0.05
  26   4  -7    0.13    0.05
 -28  -4   7    0.07    0.04
  28   4  -7    0.02    0.03
 -30  -4   7    0.16    0.06
  30   4  -7    0.18    0.04
 -32  -4   7    0.05    0.05
  32   4  -7    0.07    0.04
 -34  -4   7    0.09    0.06
  34   4  -7    0.01    0.03
 -36  -4   7    0.53    0.10
  28  -4   8   -0.01    0.02
  26  -4   8    0.04    0.03
  24  -4   8    0.02    0.03
 -24   4  -8    0.02    0.02
  22  -4   8    0.06    0.03
 -22   4  -8    0.09    0.04
  20  -4   8    0.03    0.03
 -20   4  -8    0.03    0.02
  18  -4   8    0.06    0.03
 -18   4  -8    0.01    0.02
  16  -4   8    0.02    0.03
 -16   4  -8    0.04    0.03
  14  -4   8   -0.06    0.04
 -14   4  -8    0.02    0.02
  12  -4   8    0.15    0.04
  12  -4   8    0.21    0.05
 -12   4  -8    0.24    0.05
  12  -4   8    0.18    0.04
  10  -4   8    0.21    0.05
  10  -4   8    0.15    0.04
  10  -4   8    0.17    0.05
 -10   4  -8    0.21    0.04
   8  -4   8    0.04    0.03
   8  -4   8    0.01    0.02
  -8   4  -8    0.07    0.03
   6  -4   8    0.04    0.03
   6  -4   8    0.02    0.03
  -6   4  -8    0.06    0.03
   4  -4   8    0.04    0.03
   4  -4   8   -0.02    0.03
  -4   4  -8    0.03    0.03
   2  -4   8    0.10    0.04
   2  -4   8    0.10    0.03
  -2   4  -8    0.06    0.03
   0  -4   8    0.14    0.04
   0  -4   8    0.07    0.04
   0   4  -8    0.16    0.04
  -2  -4   8   -0.03    0.03
  -2  -4   8   -0.01    0.03
   2   4  -8   -0.05    0.03
  -4  -4   8    0.02    0.02
  -4  -4   8    0.01    0.03
   4   4  -8    0.05    0.03
  -6  -4   8    0.08    0.04
  -6  -4   8    0.06    0.03
  -6  -4   8    0.06    0.04
   6   4  -8    0.12    0.04
  -8  -4   8    0.00    0.03
  -8  -4   8    0.05    0.03
   8   4  -8    0.06    0.04
  -8  -4   8   -0.01    0.03
 -10  -4   8    0.20    0.06
 -10  -4   8    0.20    0.05
  10   4  -8    0.17    0.05
 -10  -4   8    0.23    0.06
 -12  -4   8    0.11    0.04
 -12  -4   8    0.07    0.04
 -12  -4   8    0.09    0.04
  12   4  -8    0.06    0.03
 -14  -4   8    0.38    0.08
 -14  -4   8    0.28    0.07
 -14  -4   8    0.32    0.06
  14   4  -8    0.34    0.06
 -16  -4   8    0.46    0.08
 -16  -4   8    0.31    0.07
  16   4  -8    0.50    0.08
 -16  -4   8    0.41    0.06
 -18  -4   8    0.26    0.06
 -18  -4   8    0.36    0.07
 -18  -4   8    0.21    0.06
  18   4  -8    0.35    0.07
 -20  -4   8   -0.01    0.04
 -20  -4   8    0.00    0.03
 -20  -4   8   -0.03    0.03
  20   4  -8    0.06    0.04
 -22  -4   8    0.02    0.03
 -22  -4   8    0.02    0.04
 -22  -4   8    0.12    0.06
  22   4  -8    0.01    0.03
 -24  -4   8    0.00    0.04
 -24  -4   8    0.09    0.05
 -24  -4   8    0.08    0.04
  24   4  -8    0.04    0.03
 -26  -4   8    0.04    0.04
 -26  -4   8    0.09    0.04
 -26  -4   8   -0.05    0.03
  26   4  -8    0.04    0.04
 -28  -4   8    0.08    0.05
 -28  -4   8    0.09    0.05
  28   4  -8    0.03    0.03
 -30  -4   8    0.14    0.06
 -30  -4   8    0.09    0.05
  22  -4   9    0.10    0.04
  20  -4   9    0.13    0.04
  18  -4   9   -0.02    0.02
  16  -4   9    0.11    0.04
 -16   4  -9    0.11    0.05
  14  -4   9    0.33    0.06
 -14   4  -9    0.27    0.06
  12  -4   9    0.09    0.03
 -12   4  -9    0.03    0.03
  10  -4   9   -0.02    0.03
  10  -4   9    0.05    0.04
   8  -4   9    0.12    0.04
   8  -4   9    0.06    0.04
   6  -4   9    0.17    0.05
  -6   4  -9    0.08    0.03
   4  -4   9    0.42    0.07
  -4   4  -9    0.54    0.07
   2  -4   9    0.25    0.06
  -2   4  -9    0.26    0.06
   0  -4   9    0.08    0.04
   0   4  -9    0.09    0.04
  -2  -4   9    0.04    0.04
   2   4  -9    0.12    0.04
  -4  -4   9   -0.01    0.03
   4   4  -9   -0.03    0.03
  -6  -4   9    0.20    0.05
   6   4  -9    0.32    0.06
  -8  -4   9    0.17    0.05
  -8  -4   9    0.14    0.05
   8   4  -9    0.13    0.04
 -10  -4   9   -0.07    0.04
 -10  -4   9    0.02    0.02
  10   4  -9    0.01    0.03
 -10  -4   9   -0.06    0.04
 -12  -4   9    0.45    0.08
 -12  -4   9    0.32    0.06
  12   4  -9    0.53    0.09
 -12  -4   9    0.38    0.08
 -14  -4   9    1.01    0.12
 -14  -4   9    0.92    0.10
 -14  -4   9    0.97    0.12
  14   4  -9    0.99    0.11
 -16  -4   9   -0.05    0.04
 -16  -4   9    0.04    0.04
 -16  -4   9    0.03    0.04
  16   4  -9   -0.03    0.04
 -18  -4   9    0.03    0.05
 -18  -4   9   -0.03    0.03
 -18  -4   9   -0.01    0.03
  18   4  -9    0.05    0.04
 -20  -4   9    0.09    0.06
 -20  -4   9    0.06    0.04
 -20  -4   9    0.03    0.03
  20   4  -9    0.09    0.04
 -22  -4   9    0.11    0.06
 -22  -4   9    0.11    0.05
 -22  -4   9    0.09    0.04
 -24  -4   9    0.04    0.04
   4  -4  10   -0.02    0.03
   2  -4  10    0.15    0.06
   0  -4  10    0.03    0.03
   0   4 -10    0.08    0.04
  -2  -4  10    0.00    0.03
   2   4 -10    0.06    0.04
  -4  -4  10   -0.02    0.04
   4   4 -10    0.03    0.03
  -6  -4  10    0.09    0.05
   6   4 -10    0.02    0.02
  -8  -4  10    0.01    0.03
 -10  -4  10    0.02    0.03
 -21  -5  -7    0.27    0.06
 -23  -5  -7    0.05    0.04
 -25  -5  -7    0.08    0.04
 -27  -5  -7    0.03    0.03
 -29  -5  -7    0.06    0.03
 -17  -5  -6   -0.01    0.02
 -19  -5  -6    0.21    0.05
 -21  -5  -6    0.39    0.07
 -23  -5  -6   -0.02    0.03
 -25  -5  -6    0.02    0.03
 -27  -5  -6    0.10    0.05
 -29  -5  -6    0.00    0.03
 -31  -5  -6    0.07    0.04
 -33  -5  -6   -0.03    0.04
 -39   5   5    0.06    0.04
 -37   5   5   -0.01    0.03
 -35   5   5    0.25    0.06
 -33   5   5    0.11    0.04
 -31   5   5    0.03    0.03
 -29   5   5    0.12    0.04
 -27   5   5    0.11    0.04
 -25   5   5    0.17    0.05
 -23   5   5    0.03    0.02
 -21   5   5    1.07    0.09
 -19   5   5    1.58    0.11
 -15  -5  -5    0.38    0.05
 -17  -5  -5    0.30    0.05
 -19  -5  -5    0.06    0.04
 -21  -5  -5    0.81    0.09
 -23  -5  -5    0.41    0.07
 -25  -5  -5    0.19    0.05
 -27  -5  -5    0.31    0.06
 -29  -5  -5    0.16    0.05
 -31  -5  -5    0.00    0.03
 -33  -5  -5    0.07    0.05
 -35  -5  -5    0.15    0.05
 -41   5   4    0.23    0.06
 -39   5   4    0.06    0.04
 -37   5   4    0.03    0.03
 -35   5   4    0.10    0.04
 -33   5   4    0.02    0.03
 -31   5   4    0.05    0.03
 -29   5   4    0.06    0.03
 -27   5   4    0.28    0.06
 -25   5   4    0.52    0.07
 -23   5   4    0.72    0.08
 -21   5   4    0.18    0.04
 -19   5   4    0.19    0.04
 -17   5   4    0.09    0.03
 -15   5   4    0.33    0.05
 -13   5   4    1.45    0.09
 -11   5   4    0.71    0.06
 -13  -5  -4    0.00    0.02
 -15  -5  -4    0.03    0.02
 -17  -5  -4    0.34    0.05
 -19  -5  -4    0.43    0.06
 -21  -5  -4    0.51    0.07
 -23  -5  -4    0.24    0.06
 -25  -5  -4    0.08    0.03
 -27  -5  -4    0.06    0.03
 -29  -5  -4    0.03    0.04
 -31  -5  -4    0.13    0.04
 -33  -5  -4   -0.03    0.03
 -35  -5  -4    0.06    0.05
 -37  -5  -4    0.08    0.05
 -39  -5  -4    0.08    0.05
 -41   5   3    0.35    0.07
 -39   5   3    0.15    0.04
 -37   5   3    0.04    0.04
 -35   5   3    0.08    0.04
 -33   5   3    0.03    0.03
 -31   5   3    0.26    0.05
 -29   5   3    0.37    0.06
 -27   5   3    0.53    0.07
 -25   5   3    0.16    0.04
 -23   5   3    0.05    0.03
 -21   5   3    0.05    0.03
 -19   5   3    0.28    0.04
 -17   5   3    0.04    0.02
 -15   5   3    2.97    0.14
 -13   5   3   10.71    0.29
 -11   5   3    5.80    0.19
  -9   5   3    3.48    0.13
  -7   5   3    0.61    0.05
   5  -5  -3    1.39    0.08
  -5   5   3    1.20    0.08
   3  -5  -3    9.53    0.25
  -3   5   3    8.81    0.26
   1  -5  -3    8.78    0.23
  -1   5   3    8.48    0.24
   1   5   3    5.00    0.17
   3   5   3    4.52    0.16
   5   5   3    1.34    0.08
   7   5   3    0.15    0.03
   9   5   3    0.01    0.01
 -11  -5  -3    0.13    0.03
 -13  -5  -3    1.03    0.08
 -15  -5  -3    1.37    0.09
 -17  -5  -3    0.64    0.07
 -19  -5  -3    0.34    0.05
 -21  -5  -3    0.09    0.03
 -23  -5  -3    0.08    0.03
 -25  -5  -3    1.12    0.10
 -27  -5  -3    0.33    0.06
 -29  -5  -3    0.09    0.04
 -31  -5  -3    0.87    0.10
 -33  -5  -3    0.36    0.07
 -35  -5  -3    0.09    0.05
 -37  -5  -3    0.02    0.05
 -39  -5  -3    0.15    0.06
 -41  -5  -3    0.05    0.05
 -43   5   2    0.17    0.05
 -41   5   2    0.09    0.04
 -39   5   2   -0.05    0.04
 -37   5   2    0.42    0.07
 -35   5   2    0.18    0.05
 -33   5   2    0.12    0.04
 -31   5   2    0.08    0.04
 -29   5   2    0.03    0.02
 -27   5   2    0.79    0.08
 -25   5   2    0.02    0.02
 -23   5   2    1.36    0.10
  21  -5  -2    0.46    0.05
 -21   5   2    0.60    0.07
  19  -5  -2    1.16    0.07
 -19   5   2    1.22    0.09
  17  -5  -2    1.35    0.08
 -17   5   2    1.34    0.10
  15  -5  -2    0.74    0.06
 -15   5   2    0.75    0.07
 -15   5   2    0.67    0.07
  13  -5  -2    1.74    0.09
 -13   5   2    1.96    0.10
 -13   5   2    1.68    0.11
  11  -5  -2    0.57    0.05
 -11   5   2    0.60    0.05
 -11   5   2    0.51    0.06
   9  -5  -2    6.77    0.19
  -9   5   2    6.80    0.20
  -9   5   2    6.89    0.22
   7  -5  -2    0.81    0.06
  -7   5   2    0.85    0.06
  -7   5   2    0.88    0.07
  -5   5   2    0.81    0.06
   5  -5  -2    0.87    0.06
  -5   5   2    0.76    0.07
  -3   5   2    7.80    0.20
   3  -5  -2    7.99    0.23
  -3   5   2    7.64    0.23
  -1   5   2    4.03    0.12
   1  -5  -2    4.30    0.15
  -1   5   2    4.33    0.16
   1   5   2    1.20    0.08
  -1  -5  -2    1.21    0.07
   3   5   2    0.06    0.02
  -3  -5  -2    0.03    0.02
   5   5   2    0.87    0.07
  -5  -5  -2    0.95    0.07
   7   5   2    3.04    0.12
  -7  -5  -2    3.12    0.13
  -9  -5  -2    2.35    0.11
  -9  -5  -2    2.73    0.11
   9   5   2    2.47    0.11
 -11  -5  -2    0.32    0.04
  11   5   2    0.32    0.04
 -11  -5  -2    0.33    0.04
 -13  -5  -2    0.10    0.03
 -13  -5  -2    0.13    0.03
  13   5   2    0.11    0.02
 -15  -5  -2    0.29    0.04
 -15  -5  -2    0.25    0.04
 -17  -5  -2    0.31    0.05
 -17  -5  -2    0.41    0.05
 -19  -5  -2    0.43    0.05
 -19  -5  -2    0.31    0.04
 -21  -5  -2    0.00    0.02
 -23  -5  -2    0.16    0.05
 -25  -5  -2    2.14    0.14
 -27  -5  -2    0.57    0.08
 -29  -5  -2    0.05    0.04
 -31  -5  -2    0.10    0.04
 -33  -5  -2   -0.03    0.03
 -35  -5  -2    0.34    0.07
 -37  -5  -2    0.07    0.04
 -39  -5  -2    0.10    0.05
 -41  -5  -2    0.04    0.05
 -43  -5  -2    0.03    0.04
 -43   5   1    0.17    0.06
 -41   5   1    0.07    0.04
 -39   5   1    0.09    0.04
 -37   5   1    0.51    0.08
 -35   5   1    0.28    0.06
 -33   5   1    0.20    0.05
 -31   5   1    0.03    0.03
 -29   5   1    0.00    0.02
 -27   5   1    0.04    0.03
  25  -5  -1    0.27    0.04
 -25   5   1    0.26    0.05
  23  -5  -1    3.45    0.15
 -23   5   1    4.09    0.18
  21  -5  -1    0.23    0.04
 -21   5   1    0.25    0.04
 -21   5   1    0.26    0.05
  19  -5  -1    1.95    0.10
 -19   5   1    1.91    0.12
 -19   5   1    1.84    0.12
  17  -5  -1    0.87    0.07
 -17   5   1    0.94    0.08
 -17   5   1    0.72    0.07
  15  -5  -1    2.16    0.11
 -15   5   1    2.18    0.12
 -15   5   1    2.08    0.12
  13  -5  -1    0.38    0.04
 -13   5   1    0.46    0.05
 -13   5   1    0.36    0.05
  11  -5  -1    3.14    0.13
 -11   5   1    3.10    0.13
 -11   5   1    3.21    0.15
   9  -5  -1   22.16    0.48
  -9   5   1   23.73    0.49
  -9   5   1   23.00    0.51
  -7   5   1    9.23    0.24
  -7   5   1    9.30    0.27
  -5   5   1    5.03    0.16
   5  -5  -1    4.98    0.18
  -5   5   1    5.11    0.18
  -3   5   1    2.30    0.09
   3  -5  -1    2.25    0.11
  -3   5   1    2.16    0.11
  -1   5   1    2.35    0.09
   1  -5  -1    2.40    0.11
  -1   5   1    2.17    0.11
   1   5   1    7.92    0.19
   1   5   1    7.91    0.24
  -1  -5  -1    7.70    0.23
   3   5   1   12.66    0.27
   3   5   1   13.14    0.32
  -3  -5  -1   12.37    0.32
  -5  -5  -1   18.06    0.42
   5   5   1   19.27    0.42
  -7  -5  -1    4.21    0.16
   7   5   1    4.37    0.16
  -9  -5  -1    0.01    0.02
   9   5   1    0.03    0.02
  -9  -5  -1    0.02    0.02
 -11  -5  -1    1.28    0.08
 -11  -5  -1    1.28    0.08
  11   5   1    1.31    0.08
 -13  -5  -1    0.33    0.04
  13   5   1    0.31    0.04
 -13  -5  -1    0.36    0.04
 -15  -5  -1    1.74    0.10
 -15  -5  -1    1.93    0.10
  15   5   1    1.82    0.10
 -17  -5  -1    1.00    0.08
 -17  -5  -1    1.15    0.08
  17   5   1    1.09    0.07
 -19  -5  -1    6.36    0.22
 -19  -5  -1    6.72    0.23
  19   5   1    6.51    0.20
 -21  -5  -1    0.19    0.04
 -21  -5  -1    0.22    0.04
 -23  -5  -1    0.03    0.02
 -23  -5  -1    0.03    0.02
 -25  -5  -1    0.00    0.02
 -27  -5  -1    0.08    0.04
 -29  -5  -1    0.93    0.10
 -31  -5  -1    0.43    0.07
 -33  -5  -1    0.29    0.06
 -35  -5  -1    0.37    0.07
 -37  -5  -1    0.13    0.05
 -39  -5  -1    0.01    0.03
 -41  -5  -1    0.10    0.05
 -43  -5  -1    0.04    0.05
 -43   5   0    0.03    0.03
 -41   5   0    0.13    0.05
 -39   5   0    0.25    0.06
 -37   5   0    0.03    0.03
 -35   5   0   -0.01    0.03
 -33   5   0    0.14    0.04
 -31   5   0    0.51    0.07
  29  -5   0    1.01    0.08
 -29   5   0    1.10    0.10
  27  -5   0    0.03    0.02
 -27   5   0    0.05    0.03
  25  -5   0    0.08    0.03
 -25   5   0    0.01    0.02
 -25   5   0    0.01    0.02
  23  -5   0    1.19    0.09
 -23   5   0    1.11    0.09
 -23   5   0    1.22    0.10
  21  -5   0    0.32    0.04
 -21   5   0    0.36    0.05
 -21   5   0    0.24    0.04
  19  -5   0    1.18    0.08
 -19   5   0    1.26    0.09
 -19   5   0    1.27    0.10
  17  -5   0    0.15    0.03
 -17   5   0    0.23    0.04
 -17   5   0    0.17    0.03
  15  -5   0    0.82    0.07
 -15   5   0    0.75    0.07
 -15   5   0    0.86    0.07
  13  -5   0    3.12    0.14
 -13   5   0    2.79    0.13
 -13   5   0    3.22    0.15
  11  -5   0    2.28    0.12
 -11   5   0    2.20    0.11
 -11   5   0    2.35    0.13
   9  -5   0    3.24    0.12
  -9   5   0    3.31    0.14
  -9   5   0    3.35    0.15
   7  -5   0    0.18    0.03
  -7   5   0    0.20    0.03
  -7   5   0    0.21    0.04
   5  -5   0    6.40    0.19
  -5   5   0    7.04    0.20
   5  -5   0    6.51    0.22
  -5   5   0    7.02    0.22
  -3   5   0    3.19    0.12
   3  -5   0    3.27    0.14
  -3   5   0    3.05    0.14
  -1   5   0    3.81    0.13
   1  -5   0    3.46    0.15
  -1   5   0    3.52    0.15
   1   5   0    3.65    0.13
  -1  -5   0    3.45    0.15
   1   5   0    3.80    0.15
   3   5   0    3.56    0.12
   3   5   0    3.53    0.15
  -3  -5   0    3.19    0.14
   5   5   0    7.12    0.19
   5   5   0    7.06    0.22
  -5  -5   0    6.77    0.22
  -7  -5   0    0.16    0.03
   7   5   0    0.25    0.03
  -7  -5   0    0.22    0.03
   7   5   0    0.18    0.03
   9   5   0    3.94    0.12
  -9  -5   0    3.53    0.13
   9   5   0    3.74    0.15
  -9  -5   0    3.61    0.15
 -11  -5   0    2.79    0.11
  11   5   0    2.64    0.12
 -11  -5   0    2.58    0.13
 -13  -5   0    3.50    0.15
 -13  -5   0    3.60    0.14
  13   5   0    3.65    0.14
 -15  -5   0    0.96    0.08
 -15  -5   0    1.00    0.07
  15   5   0    0.96    0.07
 -17  -5   0    0.19    0.03
 -17  -5   0    0.27    0.04
  17   5   0    0.25    0.04
 -19  -5   0    1.50    0.10
 -19  -5   0    1.59    0.10
  19   5   0    1.61    0.09
  21   5   0    0.37    0.04
 -21  -5   0    0.33    0.05
 -21  -5   0    0.41    0.05
 -23  -5   0    1.51    0.11
 -23  -5   0    1.46    0.10
  23   5   0    1.41    0.09
 -25  -5   0    0.04    0.02
 -25  -5   0    0.06    0.03
 -27  -5   0    0.04    0.03
 -27  -5   0    0.11    0.04
 -29  -5   0    1.37    0.11
 -31  -5   0    0.56    0.07
 -33  -5   0    0.28    0.06
 -35  -5   0    0.11    0.05
 -37  -5   0    0.07    0.04
 -39  -5   0    0.47    0.08
 -41  -5   0    0.16    0.05
 -43  -5   0    0.02    0.05
 -41   5  -1   -0.01    0.02
 -39   5  -1    0.08    0.04
 -37   5  -1    0.09    0.04
 -35   5  -1    0.34    0.06
 -33   5  -1    0.21    0.05
  31  -5   1    0.32    0.05
 -31   5  -1    0.34    0.06
  29  -5   1    0.55    0.06
 -29   5  -1    0.58    0.07
 -29   5  -1    0.58    0.07
  27  -5   1    0.05    0.02
 -27   5  -1    0.03    0.03
 -27   5  -1    0.03    0.03
  25  -5   1   -0.02    0.02
 -25   5  -1    0.03    0.03
 -25   5  -1    0.03    0.02
  23  -5   1    0.02    0.02
 -23   5  -1    0.01    0.02
 -23   5  -1    0.02    0.02
  21  -5   1    0.20    0.04
 -21   5  -1    0.16    0.04
 -21   5  -1    0.16    0.04
  19  -5   1    5.26    0.20
 -19   5  -1    4.93    0.19
 -19   5  -1    4.97    0.20
  17  -5   1    0.88    0.07
 -17   5  -1    0.92    0.08
 -17   5  -1    0.81    0.07
  15  -5   1    1.50    0.10
 -15   5  -1    1.56    0.10
 -15   5  -1    1.41    0.10
  13  -5   1    0.27    0.04
 -13   5  -1    0.29    0.04
 -13   5  -1    0.28    0.05
 -11   5  -1    1.30    0.09
 -11   5  -1    1.10    0.09
   9  -5   1    0.03    0.02
  -9   5  -1    0.01    0.02
  -9   5  -1    0.01    0.02
   7  -5   1    3.69    0.15
  -7   5  -1    3.81    0.15
   7  -5   1    3.70    0.16
  -7   5  -1    4.07    0.17
   5  -5   1   17.01    0.39
  -5   5  -1   16.79    0.39
   5  -5   1   16.58    0.41
  -5   5  -1   16.34    0.41
   3  -5   1   11.97    0.31
  -3   5  -1   11.23    0.29
   3  -5   1   11.13    0.31
  -3   5  -1   12.18    0.32
  -1   5  -1    7.59    0.22
   1  -5   1    7.23    0.24
  -1   5  -1    7.42    0.24
   1   5  -1    2.22    0.10
  -1  -5   1    2.38    0.12
   1   5  -1    2.52    0.12
   3   5  -1    2.31    0.10
   3   5  -1    2.16    0.12
  -3  -5   1    2.08    0.12
   5   5  -1    5.39    0.19
  -5  -5   1    5.14    0.19
   7   5  -1    9.60    0.27
  -7  -5   1    9.49    0.28
  -9  -5   1   25.10    0.51
   9   5  -1   24.67    0.53
  -9  -5   1   24.62    0.55
 -11  -5   1    3.59    0.14
  11   5  -1    3.64    0.15
 -11  -5   1    3.63    0.16
 -13  -5   1    0.36    0.05
 -13  -5   1    0.47    0.05
  13   5  -1    0.44    0.05
 -15  -5   1    2.69    0.14
 -15  -5   1    2.59    0.12
  15   5  -1    2.50    0.12
 -17  -5   1    0.89    0.08
  17   5  -1    0.97    0.08
 -17  -5   1    1.13    0.08
 -19  -5   1    2.30    0.13
 -19  -5   1    2.34    0.12
  19   5  -1    2.22    0.12
 -21  -5   1    0.22    0.04
 -21  -5   1    0.30    0.04
  21   5  -1    0.29    0.04
 -23  -5   1    4.93    0.21
 -23  -5   1    4.60    0.20
  23   5  -1    4.47    0.18
 -25  -5   1    0.34    0.05
 -25  -5   1    0.26    0.05
  25   5  -1    0.34    0.05
 -27  -5   1    0.05    0.03
 -27  -5   1    0.06    0.03
  27   5  -1    0.06    0.02
 -29  -5   1   -0.01    0.03
 -29  -5   1   -0.03    0.03
  29   5  -1   -0.01    0.01
 -31  -5   1    0.05    0.03
 -33  -5   1    0.23    0.05
 -35  -5   1    0.49    0.08
 -37  -5   1    0.70    0.09
 -39  -5   1    0.05    0.04
 -41  -5   1    0.04    0.04
 -43  -5   1    0.12    0.05
 -41   5  -2    0.02    0.03
 -39   5  -2   -0.03    0.03
 -37   5  -2    0.12    0.04
 -35   5  -2    0.22    0.05
  33  -5   2    0.02    0.02
 -33   5  -2    0.04    0.03
 -33   5  -2   -0.01    0.02
  31  -5   2    0.05    0.03
 -31   5  -2    0.03    0.02
 -31   5  -2    0.06    0.03
  29  -5   2   -0.02    0.02
 -29   5  -2    0.01    0.02
 -29   5  -2    0.02    0.03
  27  -5   2    0.37    0.05
 -27   5  -2    0.38    0.06
 -27   5  -2    0.33    0.05
  25  -5   2    1.60    0.11
 -25   5  -2    1.61    0.12
 -25   5  -2    1.52    0.11
  23  -5   2    0.14    0.04
 -23   5  -2    0.13    0.03
 -23   5  -2    0.14    0.03
  21  -5   2   -0.04    0.02
 -21   5  -2    0.03    0.03
 -21   5  -2    0.01    0.02
  19  -5   2    0.38    0.06
 -19   5  -2    0.28    0.05
 -19   5  -2    0.33    0.05
  17  -5   2    0.30    0.05
 -17   5  -2    0.38    0.05
 -17   5  -2    0.32    0.05
  15  -5   2    0.19    0.04
 -15   5  -2    0.17    0.03
 -15   5  -2    0.17    0.04
 -13   5  -2    0.10    0.03
 -13   5  -2    0.10    0.03
 -11   5  -2    0.24    0.04
 -11   5  -2    0.26    0.04
   9  -5   2    2.29    0.12
  -9   5  -2    2.10    0.12
   9  -5   2    2.41    0.13
  -9   5  -2    2.21    0.13
   7  -5   2    2.81    0.13
  -7   5  -2    2.69    0.13
   7  -5   2    2.85    0.14
  -7   5  -2    2.75    0.14
   5  -5   2    0.82    0.07
  -5   5  -2    0.75    0.07
   5  -5   2    0.84    0.07
  -5   5  -2    0.94    0.08
   3  -5   2    0.02    0.02
  -3   5  -2    0.01    0.02
   3  -5   2    0.00    0.03
  -3   5  -2   -0.01    0.02
   1  -5   2    1.23    0.09
  -1   5  -2    1.07    0.08
   1  -5   2    1.08    0.09
  -1   5  -2    1.12    0.08
  -1  -5   2    4.39    0.18
  -1  -5   2    4.08    0.17
   1   5  -2    4.05    0.17
   3   5  -2    8.14    0.25
  -3  -5   2    8.13    0.26
   5   5  -2    0.76    0.07
  -5  -5   2    0.72    0.07
   7   5  -2    0.86    0.07
  -7  -5   2    0.88    0.08
   9   5  -2    7.13    0.23
  -9  -5   2    7.19    0.25
  11   5  -2    0.67    0.07
 -11  -5   2    0.64    0.07
 -13  -5   2    1.99    0.12
 -13  -5   2    2.04    0.11
  13   5  -2    1.93    0.11
 -15  -5   2    0.77    0.07
 -15  -5   2    0.99    0.08
  15   5  -2    0.80    0.07
 -17  -5   2    1.53    0.11
 -17  -5   2    1.62    0.10
  17   5  -2    1.48    0.10
 -19  -5   2    1.52    0.11
 -19  -5   2    1.50    0.09
 -19  -5   2    1.52    0.10
  19   5  -2    1.27    0.09
 -21  -5   2    0.63    0.08
 -21  -5   2    0.71    0.07
  21   5  -2    0.60    0.06
 -23  -5   2    1.37    0.11
 -23  -5   2    1.50    0.11
  23   5  -2    1.39    0.10
 -25  -5   2    0.03    0.03
 -25  -5   2   -0.03    0.02
  25   5  -2    0.04    0.02
 -27  -5   2    0.76    0.08
 -27  -5   2    0.87    0.08
  27   5  -2    0.72    0.07
 -29  -5   2    0.01    0.03
 -29  -5   2    0.05    0.03
  29   5  -2    0.03    0.02
 -31  -5   2    0.07    0.04
  31   5  -2    0.09    0.03
 -33  -5   2    0.14    0.05
  33   5  -2    0.14    0.03
 -35  -5   2    0.27    0.06
 -37  -5   2    0.57    0.08
 -39  -5   2    0.06    0.05
 -41  -5   2    0.14    0.06
 -43  -5   2    0.34    0.08
 -39   5  -3    0.12    0.05
 -37   5  -3    0.06    0.04
  35  -5   3   -0.01    0.02
 -35   5  -3    0.05    0.03
 -35   5  -3    0.06    0.03
  33  -5   3    0.23    0.05
 -33   5  -3    0.20    0.05
 -33   5  -3    0.21    0.05
  31  -5   3    0.68    0.08
 -31   5  -3    0.57    0.08
 -31   5  -3    0.57    0.07
  29  -5   3    0.10    0.03
 -29   5  -3    0.04    0.03
 -29   5  -3    0.12    0.03
  27  -5   3    0.43    0.06
 -27   5  -3    0.40    0.06
 -27   5  -3    0.32    0.06
  25  -5   3    0.92    0.09
 -25   5  -3    0.92    0.09
 -25   5  -3    0.81    0.09
  23  -5   3    0.06    0.03
 -23   5  -3    0.02    0.02
 -23   5  -3    0.07    0.03
  21  -5   3    0.10    0.04
 -21   5  -3    0.07    0.03
 -21   5  -3    0.09    0.03
  19  -5   3    0.19    0.04
 -19   5  -3    0.26    0.05
 -19   5  -3    0.26    0.05
  17  -5   3    0.56    0.07
 -17   5  -3    0.67    0.08
 -17   5  -3    0.68    0.07
  15  -5   3    1.24    0.10
 -15   5  -3    1.20    0.10
 -15   5  -3    1.20    0.10
 -13   5  -3    0.99    0.09
 -13   5  -3    0.97    0.09
  11  -5   3    0.18    0.04
 -11   5  -3    0.12    0.03
 -11   5  -3    0.14    0.04
   9  -5   3    0.01    0.03
   9  -5   3    0.01    0.03
  -9   5  -3   -0.01    0.02
  -9   5  -3    0.03    0.02
   7  -5   3    0.21    0.04
   7  -5   3    0.20    0.04
  -7   5  -3    0.21    0.04
  -7   5  -3    0.16    0.04
   5  -5   3    1.47    0.10
  -5   5  -3    1.28    0.09
   5  -5   3    1.20    0.09
  -5   5  -3    1.31    0.10
   3  -5   3    4.50    0.19
   3  -5   3    4.55    0.19
  -3   5  -3    4.66    0.19
   1  -5   3    5.06    0.20
   1  -5   3    4.97    0.20
  -1   5  -3    4.43    0.19
  -1  -5   3    8.93    0.29
  -1  -5   3    7.46    0.26
   1   5  -3    8.97    0.27
  -3  -5   3    9.58    0.30
   3   5  -3    9.38    0.28
  -3  -5   3    8.86    0.29
   5   5  -3    1.25    0.09
  -5  -5   3    1.32    0.10
  -7  -5   3    0.51    0.06
   7   5  -3    0.69    0.07
   9   5  -3    3.56    0.16
  -9  -5   3    3.79    0.17
  11   5  -3    5.60    0.21
 -11  -5   3    5.67    0.22
 -13  -5   3   11.43    0.34
  13   5  -3   11.04    0.32
 -15  -5   3    2.90    0.15
  15   5  -3    3.12    0.15
 -17  -5   3   -0.03    0.03
  17   5  -3    0.00    0.02
 -19  -5   3    0.31    0.05
 -19  -5   3    0.33    0.05
  19   5  -3    0.35    0.05
 -21  -5   3    0.06    0.03
 -21  -5   3    0.00    0.02
 -21  -5   3    0.05    0.03
  21   5  -3    0.08    0.03
 -23  -5   3    0.05    0.03
 -23  -5   3    0.03    0.03
 -23  -5   3    0.02    0.03
  23   5  -3    0.07    0.02
 -25  -5   3    0.16    0.05
 -25  -5   3    0.18    0.04
 -25  -5   3    0.20    0.05
  25   5  -3    0.15    0.04
 -27  -5   3    0.50    0.07
 -27  -5   3    0.57    0.08
  27   5  -3    0.53    0.06
 -27  -5   3    0.65    0.08
 -29  -5   3    0.36    0.06
 -29  -5   3    0.48    0.07
 -29  -5   3    0.52    0.07
  29   5  -3    0.38    0.05
 -31  -5   3    0.25    0.05
 -31  -5   3    0.33    0.06
 -31  -5   3    0.24    0.06
  31   5  -3    0.23    0.04
 -33  -5   3    0.02    0.04
  33   5  -3    0.03    0.03
 -35  -5   3    0.00    0.03
  35   5  -3    0.02    0.02
 -37  -5   3    0.06    0.04
  37   5  -3    0.06    0.03
 -39  -5   3    0.26    0.06
 -41  -5   3    0.45    0.08
 -37   5  -4   -0.01    0.02
  35  -5   4    0.05    0.03
 -35   5  -4    0.03    0.03
  33  -5   4    0.05    0.03
 -33   5  -4    0.04    0.03
 -33   5  -4    0.07    0.04
  31  -5   4    0.18    0.05
 -31   5  -4    0.16    0.04
 -31   5  -4    0.09    0.04
  29  -5   4    0.01    0.03
 -29   5  -4   -0.03    0.02
 -29   5  -4    0.00    0.02
  27  -5   4   -0.01    0.02
 -27   5  -4    0.03    0.03
 -27   5  -4    0.08    0.03
  25  -5   4    0.06    0.03
 -25   5  -4    0.12    0.04
 -25   5  -4    0.12    0.04
  23  -5   4    0.19    0.04
 -23   5  -4    0.21    0.05
 -23   5  -4    0.23    0.04
  21  -5   4    0.46    0.06
 -21   5  -4    0.45    0.07
 -21   5  -4    0.50    0.06
  19  -5   4    0.44    0.06
 -19   5  -4    0.43    0.06
 -19   5  -4    0.32    0.05
  17  -5   4    0.20    0.05
 -17   5  -4    0.28    0.05
 -17   5  -4    0.29    0.05
  15  -5   4   -0.02    0.03
  15  -5   4    0.02    0.02
 -15   5  -4    0.01    0.02
 -15   5  -4    0.01    0.02
  13  -5   4    0.04    0.03
 -13   5  -4    0.02    0.02
 -13   5  -4    0.06    0.03
  11  -5   4    0.00    0.02
 -11   5  -4    0.01    0.02
 -11   5  -4   -0.02    0.02
   9  -5   4    0.08    0.03
  -9   5  -4    0.08    0.02
  -9   5  -4    0.12    0.04
   7  -5   4    0.25    0.04
  -7   5  -4    0.29    0.05
   7  -5   4    0.15    0.04
  -7   5  -4    0.23    0.05
   5  -5   4    0.69    0.08
   5  -5   4    0.71    0.07
  -5   5  -4    0.71    0.07
   3  -5   4    1.31    0.11
   3  -5   4    1.41    0.10
  -3   5  -4    1.41    0.10
   1  -5   4    0.04    0.03
   1  -5   4    0.01    0.03
  -1   5  -4    0.03    0.03
  -1  -5   4    0.00    0.03
   1   5  -4    0.02    0.03
  -3  -5   4    0.11    0.03
  -3  -5   4    0.19    0.05
   3   5  -4    0.15    0.04
  -5  -5   4    2.07    0.14
   5   5  -4    1.57    0.11
  -5  -5   4    1.69    0.12
  -7  -5   4    4.46    0.21
   7   5  -4    4.34    0.19
  -7  -5   4    4.31    0.20
   9   5  -4    1.05    0.09
  -9  -5   4    1.00    0.09
 -11  -5   4    0.71    0.07
  11   5  -4    0.71    0.07
 -13  -5   4    1.67    0.12
  13   5  -4    1.68    0.11
 -15  -5   4    0.34    0.05
  15   5  -4    0.31    0.06
  17   5  -4    0.04    0.03
 -17  -5   4    0.03    0.02
 -19  -5   4    0.19    0.04
 -19  -5   4    0.21    0.04
  19   5  -4    0.15    0.04
 -21  -5   4    0.22    0.05
 -21  -5   4    0.24    0.05
  21   5  -4    0.18    0.04
 -23  -5   4    0.69    0.09
 -23  -5   4    0.81    0.08
  23   5  -4    0.68    0.08
 -25  -5   4    0.53    0.08
 -25  -5   4    0.57    0.07
  25   5  -4    0.52    0.07
 -27  -5   4    0.27    0.06
 -27  -5   4    0.25    0.05
  27   5  -4    0.33    0.06
 -29  -5   4    0.00    0.03
 -29  -5   4    0.02    0.03
  29   5  -4    0.01    0.02
 -31  -5   4    0.10    0.05
 -31  -5   4    0.09    0.04
  31   5  -4    0.07    0.03
 -33  -5   4    0.01    0.03
  33   5  -4    0.07    0.03
 -35  -5   4    0.16    0.05
  35   5  -4    0.18    0.04
 -37  -5   4   -0.01    0.03
 -37  -5   4    0.02    0.04
  37   5  -4   -0.02    0.02
 -39  -5   4    0.10    0.04
 -39  -5   4    0.01    0.04
  39   5  -4    0.07    0.03
 -41  -5   4    0.26    0.07
 -43  -5   4   -0.04    0.05
  33  -5   5    0.06    0.03
 -33   5  -5    0.05    0.03
  31  -5   5   -0.02    0.03
 -31   5  -5   -0.01    0.03
  29  -5   5    0.11    0.04
 -29   5  -5    0.07    0.04
 -29   5  -5    0.02    0.02
  27  -5   5    0.30    0.06
 -27   5  -5    0.28    0.06
 -27   5  -5    0.24    0.05
  25  -5   5    0.18    0.05
 -25   5  -5    0.11    0.04
 -25   5  -5    0.17    0.04
  23  -5   5    0.28    0.05
 -23   5  -5    0.39    0.07
 -23   5  -5    0.32    0.05
  21  -5   5    0.69    0.08
  21  -5   5    0.70    0.08
 -21   5  -5    0.54    0.07
 -21   5  -5    0.71    0.08
  19  -5   5    0.10    0.04
  19  -5   5    0.02    0.03
 -19   5  -5    0.05    0.02
 -19   5  -5    0.06    0.03
  17  -5   5    0.23    0.04
  17  -5   5    0.27    0.05
 -17   5  -5    0.18    0.04
 -17   5  -5    0.26    0.05
  15  -5   5    0.40    0.06
  15  -5   5    0.31    0.05
 -15   5  -5    0.36    0.06
 -15   5  -5    0.38    0.06
 -13   5  -5    0.96    0.10
  13  -5   5    1.11    0.10
 -13   5  -5    1.31    0.10
  11  -5   5    0.05    0.03
 -11   5  -5    0.05    0.03
 -11   5  -5    0.05    0.03
  -9   5  -5    0.26    0.05
   9  -5   5    0.31    0.05
  -9   5  -5    0.22    0.04
   7  -5   5    1.18    0.10
  -7   5  -5    1.17    0.10
   5  -5   5    0.00    0.03
   5  -5   5    0.01    0.02
  -5   5  -5    0.02    0.02
   3  -5   5    1.02    0.10
   3  -5   5    0.73    0.08
  -3   5  -5    0.77    0.08
   1  -5   5    0.87    0.09
  -1   5  -5    0.78    0.08
   1  -5   5    0.80    0.08
  -1  -5   5    3.07    0.18
   1   5  -5    2.96    0.16
  -1  -5   5    2.98    0.16
  -3  -5   5    1.61    0.12
   3   5  -5    1.54    0.11
  -3  -5   5    1.39    0.11
  -5  -5   5    4.07    0.20
   5   5  -5    3.86    0.18
  -5  -5   5    3.44    0.17
  -7  -5   5    5.42    0.25
   7   5  -5    5.66    0.23
  -7  -5   5    5.64    0.23
  -9  -5   5    0.90    0.10
  -9  -5   5    0.49    0.06
   9   5  -5    0.80    0.08
 -11  -5   5    0.03    0.03
 -11  -5   5   -0.05    0.04
  11   5  -5    0.08    0.03
 -13  -5   5    2.72    0.17
 -13  -5   5    2.47    0.16
  13   5  -5    2.22    0.14
 -15  -5   5    3.14    0.18
  15   5  -5    3.58    0.18
 -17  -5   5    1.73    0.13
  17   5  -5    1.66    0.12
 -19  -5   5    1.55    0.13
 -19  -5   5    1.62    0.12
  19   5  -5    1.62    0.12
 -21  -5   5    1.23    0.11
 -21  -5   5    1.13    0.10
  21   5  -5    1.10    0.10
 -23  -5   5    0.03    0.03
 -23  -5   5   -0.06    0.04
  23   5  -5   -0.01    0.03
 -25  -5   5    0.15    0.05
 -25  -5   5    0.15    0.04
  25   5  -5    0.18    0.04
 -27  -5   5    0.11    0.05
 -27  -5   5    0.11    0.04
  27   5  -5    0.10    0.04
 -29  -5   5    0.21    0.05
 -29  -5   5    0.07    0.04
  29   5  -5    0.13    0.04
 -31  -5   5    0.00    0.03
 -31  -5   5    0.04    0.04
  31   5  -5   -0.01    0.03
 -33  -5   5    0.11    0.05
  33   5  -5    0.14    0.04
 -35  -5   5    0.23    0.07
  35   5  -5    0.30    0.06
 -37  -5   5    0.01    0.03
  37   5  -5    0.01    0.03
 -39  -5   5    0.04    0.04
  39   5  -5    0.04    0.03
  41   5  -5    0.06    0.03
  29  -5   6    0.04    0.03
 -29   5  -6    0.03    0.03
  29  -5   6    0.01    0.03
  27  -5   6    0.14    0.05
 -27   5  -6    0.19    0.05
  27  -5   6    0.15    0.04
  25  -5   6    0.01    0.02
  25  -5   6    0.00    0.02
 -25   5  -6    0.02    0.03
  23  -5   6    0.00    0.02
  23  -5   6   -0.02    0.03
 -23   5  -6   -0.01    0.02
 -23   5  -6    0.05    0.03
  21  -5   6    0.21    0.05
  21  -5   6    0.20    0.05
 -21   5  -6    0.28    0.06
 -21   5  -6    0.29    0.05
  19  -5   6    0.32    0.06
  19  -5   6    0.22    0.05
 -19   5  -6    0.25    0.05
 -19   5  -6    0.20    0.04
  17  -5   6    0.00    0.03
  17  -5   6    0.02    0.02
 -17   5  -6    0.05    0.03
 -17   5  -6    0.01    0.02
  15  -5   6    0.13    0.03
  15  -5   6    0.15    0.04
 -15   5  -6    0.20    0.05
 -15   5  -6    0.22    0.05
  13  -5   6    0.47    0.07
 -13   5  -6    0.45    0.07
  13  -5   6    0.50    0.07
 -13   5  -6    0.43    0.07
 -11   5  -6    0.05    0.03
  11  -5   6    0.08    0.03
 -11   5  -6    0.05    0.03
  -9   5  -6   -0.04    0.02
   9  -5   6    0.00    0.03
  -9   5  -6    0.00    0.02
   7  -5   6    0.07    0.04
  -7   5  -6    0.04    0.03
   5  -5   6    0.00    0.02
  -5   5  -6    0.03    0.03
   3  -5   6    0.40    0.07
  -3   5  -6    0.46    0.07
   3  -5   6    0.47    0.07
   1  -5   6    0.35    0.06
   1  -5   6    0.23    0.05
  -1   5  -6    0.20    0.05
  -1  -5   6    0.30    0.06
  -1  -5   6    0.31    0.06
   1   5  -6    0.42    0.06
  -3  -5   6    0.02    0.04
  -3  -5   6    0.03    0.03
   3   5  -6    0.02    0.02
  -5  -5   6    0.03    0.03
  -5  -5   6   -0.04    0.03
   5   5  -6    0.02    0.02
  -7  -5   6    0.30    0.06
  -7  -5   6    0.22    0.05
   7   5  -6    0.21    0.05
  -9  -5   6    0.44    0.07
  -9  -5   6    0.38    0.06
   9   5  -6    0.41    0.06
 -11  -5   6    0.57    0.08
 -11  -5   6    0.58    0.07
  11   5  -6    0.64    0.08
 -13  -5   6    1.06    0.12
 -13  -5   6    0.98    0.09
  13   5  -6    0.89    0.09
 -15  -5   6    1.05    0.11
 -15  -5   6    0.95    0.10
  15   5  -6    0.91    0.10
 -17  -5   6    0.10    0.04
 -17  -5   6    0.21    0.05
  17   5  -6    0.13    0.04
 -19  -5   6    0.06    0.04
 -19  -5   6    0.04    0.03
  19   5  -6    0.03    0.03
 -21  -5   6    0.03    0.03
 -21  -5   6    0.01    0.03
  21   5  -6    0.05    0.03
 -23  -5   6   -0.02    0.03
  23   5  -6    0.05    0.03
 -23  -5   6    0.10    0.05
 -25  -5   6    0.06    0.04
 -25  -5   6    0.11    0.04
  25   5  -6    0.12    0.04
 -27  -5   6    0.09    0.04
 -27  -5   6    0.18    0.06
  27   5  -6    0.12    0.04
 -29  -5   6    0.08    0.04
 -29  -5   6    0.13    0.05
  29   5  -6    0.12    0.04
 -31  -5   6    0.01    0.04
 -31  -5   6    0.01    0.03
  31   5  -6    0.04    0.02
 -33  -5   6    0.02    0.04
  33   5  -6    0.06    0.04
 -35  -5   6   -0.04    0.04
  35   5  -6    0.05    0.04
 -37  -5   6    0.18    0.06
  29  -5   7   -0.02    0.03
  27  -5   7    0.07    0.04
  25  -5   7    0.04    0.03
  25  -5   7    0.01    0.02
 -25   5  -7    0.09    0.04
  23  -5   7    0.04    0.03
  23  -5   7    0.05    0.03
 -23   5  -7    0.01    0.03
  21  -5   7    0.27    0.06
 -21   5  -7    0.24    0.06
  21  -5   7    0.25    0.06
  19  -5   7    0.25    0.06
 -19   5  -7    0.30    0.06
  19  -5   7    0.26    0.06
 -19   5  -7    0.39    0.06
  17  -5   7    0.27    0.06
 -17   5  -7    0.25    0.06
  17  -5   7    0.24    0.05
 -17   5  -7    0.17    0.04
  15  -5   7    0.06    0.03
 -15   5  -7    0.07    0.04
  15  -5   7    0.06    0.04
 -15   5  -7    0.02    0.02
  13  -5   7    0.04    0.03
 -13   5  -7    0.08    0.03
  13  -5   7    0.07    0.04
 -13   5  -7    0.06    0.03
 -11   5  -7    0.10    0.04
  11  -5   7    0.13    0.04
 -11   5  -7    0.04    0.03
   9  -5   7    0.51    0.07
  -9   5  -7    0.45    0.07
  -7   5  -7    0.07    0.03
   7  -5   7    0.02    0.03
   5  -5   7    0.13    0.04
  -5   5  -7    0.18    0.04
   3  -5   7    0.19    0.04
  -3   5  -7    0.21    0.05
   1  -5   7    0.01    0.02
  -1   5  -7   -0.02    0.03
  -1  -5   7    0.02    0.03
  -1  -5   7    0.03    0.03
   1   5  -7    0.04    0.02
  -3  -5   7    0.04    0.04
  -3  -5   7   -0.04    0.04
   3   5  -7    0.03    0.03
  -5  -5   7    0.46    0.08
  -5  -5   7    0.46    0.07
   5   5  -7    0.45    0.07
  -7  -5   7    1.09    0.12
  -7  -5   7    1.12    0.10
   7   5  -7    1.21    0.11
  -9  -5   7    1.52    0.14
  -9  -5   7    1.24    0.11
   9   5  -7    1.43    0.12
 -11  -5   7    1.31    0.13
 -11  -5   7    1.23    0.11
  11   5  -7    1.24    0.11
 -13  -5   7    0.23    0.05
 -13  -5   7    0.26    0.06
  13   5  -7    0.27    0.06
 -15  -5   7    0.08    0.05
 -15  -5   7   -0.08    0.04
  15   5  -7    0.01    0.02
 -17  -5   7    0.82    0.11
 -17  -5   7    0.86    0.10
  17   5  -7    0.83    0.09
 -19  -5   7    1.44    0.15
 -19  -5   7    1.38    0.13
  19   5  -7    1.34    0.12
 -21  -5   7    0.34    0.07
 -21  -5   7    0.18    0.05
  21   5  -7    0.18    0.05
 -23  -5   7    0.44    0.09
 -23  -5   7    0.49    0.08
  23   5  -7    0.42    0.07
 -25  -5   7    0.48    0.09
 -25  -5   7    0.49    0.08
 -25  -5   7    0.58    0.09
  25   5  -7    0.52    0.08
 -27  -5   7    0.02    0.04
 -27  -5   7   -0.07    0.03
 -27  -5   7    0.05    0.04
  27   5  -7   -0.01    0.03
 -29  -5   7    0.12    0.05
 -29  -5   7    0.01    0.03
 -29  -5   7    0.07    0.05
  29   5  -7    0.05    0.04
 -31  -5   7    0.06    0.05
 -33  -5   7    0.15    0.06
  19  -5   8    0.01    0.02
  19  -5   8    0.08    0.04
  17  -5   8    0.12    0.05
  17  -5   8    0.14    0.04
  15  -5   8    0.12    0.04
 -15   5  -8    0.10    0.04
  15  -5   8    0.15    0.04
  13  -5   8    0.03    0.03
 -13   5  -8   -0.02    0.03
 -13   5  -8    0.01    0.03
  13  -5   8    0.05    0.04
  11  -5   8    0.08    0.04
 -11   5  -8    0.06    0.04
 -11   5  -8    0.03    0.03
  11  -5   8    0.02    0.03
   9  -5   8    0.03    0.03
  -9   5  -8    0.05    0.03
   7  -5   8    0.04    0.03
  -7   5  -8    0.09    0.04
   5  -5   8    0.04    0.03
  -5   5  -8    0.07    0.04
   3  -5   8    0.08    0.03
  -3   5  -8    0.11    0.04
   1  -5   8    0.01    0.04
  -1   5  -8    0.01    0.03
  -1  -5   8    0.33    0.06
   1   5  -8    0.29    0.06
  -3  -5   8    0.07    0.03
   3   5  -8    0.07    0.04
  -5  -5   8    0.08    0.05
  -5  -5   8    0.06    0.03
   5   5  -8    0.04    0.03
  -7  -5   8    0.00    0.04
  -7  -5   8    0.04    0.04
   7   5  -8    0.00    0.03
  -9  -5   8    0.01    0.04
  -9  -5   8   -0.04    0.04
   9   5  -8    0.04    0.03
 -11  -5   8    0.23    0.06
 -11  -5   8    0.30    0.07
  11   5  -8    0.34    0.06
 -13  -5   8    0.25    0.07
 -13  -5   8    0.14    0.05
  13   5  -8    0.10    0.04
 -15  -5   8   -0.07    0.05
 -15  -5   8    0.00    0.04
 -17  -5   8    0.35    0.08
 -17  -5   8    0.29    0.06
  17   5  -8    0.17    0.05
 -19  -5   8    0.50    0.09
 -19  -5   8    0.43    0.07
  19   5  -8    0.45    0.08
 -21  -5   8    0.02    0.04
 -21  -5   8    0.02    0.04
 -23  -5   8    0.02    0.03
   9  -5   9    0.03    0.03
  -7   5  -9   -0.03    0.03
  -5   5  -9    0.16    0.05
  -3   5  -9    0.24    0.06
  -1   5  -9    0.11    0.04
  -1  -5   9    0.03    0.03
   1   5  -9    0.04    0.03
  -3  -5   9   -0.02    0.02
   3   5  -9    0.10    0.04
  -5  -5   9    0.06    0.04
   5   5  -9    0.08    0.03
  -7  -5   9    0.06    0.03
   7   5  -9    0.01    0.02
  -9  -5   9   -0.05    0.04
 -11  -5   9    0.52    0.08
 -13  -5   9    0.51    0.08
 -15  -5   9    0.18    0.05
 -34   6   5    0.00    0.03
 -32   6   5    0.00    0.02
 -30   6   5    0.25    0.06
 -36   6   4    0.08    0.04
 -34   6   4    0.08    0.04
 -32   6   4    0.19    0.05
 -30   6   4    0.27    0.06
 -28   6   4    0.37    0.07
 -26   6   4    0.37    0.06
 -24   6   4    0.74    0.09
 -22   6   4    0.96    0.09
 -38   6   3    0.25    0.06
 -36   6   3    0.12    0.05
 -34   6   3    0.14    0.05
 -32   6   3    0.21    0.06
 -30   6   3   -0.02    0.02
 -28   6   3    0.02    0.03
 -26   6   3    1.47    0.12
 -24   6   3    0.54    0.07
 -22   6   3    1.69    0.12
 -20   6   3    0.17    0.04
 -18   6   3    0.38    0.05
 -16   6   3    0.24    0.04
  -6   6   3    0.24    0.04
  -4   6   3    0.29    0.05
  -2   6   3    0.55    0.06
   0   6   3    0.97    0.08
   2   6   3    4.64    0.18
   4   6   3    0.10    0.03
   6   6   3    2.89    0.13
 -32  -6  -3    0.15    0.05
 -34  -6  -3    0.01    0.04
 -36  -6  -3    0.03    0.04
 -38  -6  -3   -0.13    0.06
 -38   6   2    0.28    0.07
 -36   6   2    0.51    0.08
 -34   6   2    0.44    0.07
 -32   6   2    0.28    0.06
 -30   6   2    0.23    0.05
 -28   6   2    0.18    0.05
 -26   6   2    0.58    0.07
 -24   6   2    1.41    0.11
 -22   6   2    0.58    0.07
 -20   6   2    0.85    0.08
 -18   6   2    2.86    0.15
 -16   6   2    0.47    0.06
 -16   6   2    0.39    0.06
 -14   6   2   -0.01    0.02
 -14   6   2    0.00    0.02
 -12   6   2    0.13    0.03
 -12   6   2    0.15    0.04
 -10   6   2    0.24    0.04
  10  -6  -2    0.28    0.04
 -10   6   2    0.15    0.04
   8  -6  -2    0.81    0.07
  -8   6   2    0.69    0.07
   6  -6  -2    0.41    0.05
  -6   6   2    0.33    0.05
   4  -6  -2    0.05    0.02
  -4   6   2    0.08    0.03
   2  -6  -2    0.26    0.04
  -2   6   2    0.32    0.05
   0   6   2    0.58    0.06
   0  -6  -2    0.69    0.07
   2   6   2    0.31    0.04
  -2  -6  -2    0.39    0.05
  -4  -6  -2    0.18    0.04
   4   6   2    0.30    0.05
  -6  -6  -2   -0.01    0.02
   6   6   2    0.02    0.02
   8   6   2    0.79    0.07
  10   6   2    4.42    0.17
 -28  -6  -2    1.36    0.12
 -30  -6  -2    0.08    0.03
 -32  -6  -2    0.06    0.04
 -34  -6  -2    0.02    0.03
 -36  -6  -2    0.02    0.04
 -38  -6  -2    0.22    0.07
 -38   6   1    0.89    0.11
 -36   6   1    0.13    0.05
 -34   6   1    0.17    0.05
 -32   6   1    0.19    0.05
 -30   6   1    0.24    0.05
 -28   6   1    0.48    0.07
  26  -6  -1    0.07    0.03
 -26   6   1    0.09    0.03
  24  -6  -1    0.01    0.02
 -24   6   1    0.04    0.03
  22  -6  -1    1.48    0.10
 -22   6   1    1.58    0.12
 -22   6   1    1.56    0.12
  20  -6  -1    0.94    0.08
 -20   6   1    1.16    0.10
 -20   6   1    0.97    0.10
  18  -6  -1    0.48    0.05
 -18   6   1    0.52    0.06
 -18   6   1    0.45    0.06
  16  -6  -1    0.34    0.04
 -16   6   1    0.35    0.05
 -16   6   1    0.33    0.06
  14  -6  -1    0.37    0.05
 -14   6   1    0.38    0.05
 -14   6   1    0.31    0.05
  12  -6  -1    0.99    0.08
 -12   6   1    1.06    0.08
 -12   6   1    1.18    0.10
  10  -6  -1    3.95    0.16
 -10   6   1    4.06    0.16
  10  -6  -1    4.19    0.18
 -10   6   1    4.28    0.19
   8  -6  -1    0.40    0.05
  -8   6   1    0.45    0.05
   8  -6  -1    0.45    0.05
  -8   6   1    0.40    0.05
  -6   6   1    0.51    0.05
   6  -6  -1    0.60    0.07
  -6   6   1    0.47    0.06
   4  -6  -1    0.81    0.07
  -4   6   1    0.81    0.08
   2  -6  -1    0.47    0.06
  -2   6   1    0.44    0.06
   0   6   1    0.95    0.08
   0  -6  -1    0.86    0.08
   2   6   1    0.30    0.05
  -2  -6  -1    0.36    0.05
  -4  -6  -1    0.26    0.03
   4   6   1    0.39    0.05
   6   6   1    9.82    0.29
  -6  -6  -1    9.19    0.28
   8   6   1    1.08    0.08
  -8  -6  -1    0.95    0.08
  10   6   1    5.15    0.19
 -10  -6  -1    4.52    0.18
 -12  -6  -1    0.07    0.03
  12   6   1    0.10    0.03
  14   6   1    0.40    0.05
 -14  -6  -1    0.40    0.05
 -16  -6  -1    0.26    0.04
  16   6   1    0.24    0.04
 -18  -6  -1    0.33    0.05
 -20  -6  -1    0.46    0.06
 -22  -6  -1    0.38    0.06
 -26  -6  -1    0.16    0.05
 -28  -6  -1    0.24    0.05
 -30  -6  -1    0.47    0.07
 -32  -6  -1    0.32    0.06
 -34  -6  -1    1.40    0.13
 -36  -6  -1    0.06    0.05
 -38  -6  -1    0.21    0.06
 -40  -6  -1    0.11    0.05
 -38   6   0   -0.06    0.04
 -36   6   0    0.09    0.04
 -34   6   0    0.30    0.06
 -32   6   0    0.70    0.09
  30  -6   0    0.71    0.08
 -30   6   0    0.72    0.09
  28  -6   0    0.43    0.06
 -28   6   0    0.39    0.06
  26  -6   0    0.41    0.06
 -26   6   0    0.35    0.06
 -26   6   0    0.42    0.06
  24  -6   0    0.40    0.05
 -24   6   0    0.50    0.07
 -24   6   0    0.44    0.07
  22  -6   0    0.70    0.07
 -22   6   0    0.68    0.08
 -22   6   0    0.66    0.08
  20  -6   0    1.94    0.12
 -20   6   0    1.85    0.12
 -20   6   0    1.79    0.13
  18  -6   0    0.75    0.07
 -18   6   0    0.81    0.08
 -18   6   0    0.71    0.08
  16  -6   0    1.20    0.09
 -16   6   0    1.07    0.09
 -16   6   0    1.03    0.09
  14  -6   0    4.95    0.20
 -14   6   0    5.26    0.20
 -14   6   0    5.29    0.21
  12  -6   0    0.51    0.06
 -12   6   0    0.53    0.06
 -12   6   0    0.51    0.07
  10  -6   0    0.03    0.02
  10  -6   0    0.06    0.03
 -10   6   0    0.03    0.02
 -10   6   0    0.06    0.03
  -8   6   0    0.51    0.05
   8  -6   0    0.60    0.07
  -8   6   0    0.53    0.07
  -6   6   0    0.69    0.06
   6  -6   0    0.64    0.07
  -6   6   0    0.59    0.07
  -4   6   0    0.21    0.04
   4  -6   0    0.20    0.04
  -4   6   0    0.20    0.04
  -2   6   0    0.29    0.04
   2  -6   0    0.29    0.05
  -2   6   0    0.33    0.05
   0   6   0    0.53    0.05
   0   6   0    0.56    0.07
   0  -6   0    0.56    0.06
  -2  -6   0    0.33    0.05
   2   6   0    0.32    0.05
  -4  -6   0    0.19    0.04
   4   6   0    0.16    0.04
   6   6   0    0.59    0.07
  -6  -6   0    0.74    0.07
   8   6   0    0.66    0.07
  -8  -6   0    0.56    0.06
 -10  -6   0    0.07    0.03
  10   6   0    0.06    0.02
 -12  -6   0    0.42    0.05
  12   6   0    0.64    0.07
 -14  -6   0    5.58    0.22
  14   6   0    6.17    0.22
 -16  -6   0    1.16    0.09
  16   6   0    1.37    0.10
 -18  -6   0    0.80    0.08
  18   6   0    0.90    0.08
 -20  -6   0    2.24    0.14
  20   6   0    2.14    0.12
 -22  -6   0    0.72    0.08
 -24  -6   0    0.55    0.07
 -24  -6   0    0.64    0.08
 -26  -6   0    0.49    0.07
 -26  -6   0    0.50    0.07
 -28  -6   0    0.38    0.07
 -28  -6   0    0.42    0.06
 -30  -6   0    0.94    0.10
 -32  -6   0    0.76    0.09
 -34  -6   0    0.28    0.06
 -36  -6   0    0.07    0.04
 -38  -6   0    0.00    0.03
 -40  -6   0    0.01    0.03
 -38   6  -1    0.10    0.05
 -36   6  -1    0.04    0.03
 -34   6  -1    0.84    0.10
  32  -6   1    0.43    0.06
 -32   6  -1    0.32    0.07
  30  -6   1    0.36    0.05
 -30   6  -1    0.33    0.06
 -30   6  -1    0.36    0.06
  28  -6   1    0.24    0.05
 -28   6  -1    0.27    0.05
 -28   6  -1    0.16    0.05
  26  -6   1    0.21    0.04
 -26   6  -1    0.22    0.05
 -26   6  -1    0.20    0.05
  24  -6   1    0.33    0.06
 -24   6  -1    0.25    0.05
 -24   6  -1    0.27    0.05
  22  -6   1    0.34    0.05
 -22   6  -1    0.36    0.06
 -22   6  -1    0.32    0.06
  20  -6   1    0.26    0.05
 -20   6  -1    0.37    0.06
 -20   6  -1    0.38    0.06
  18  -6   1    0.21    0.04
 -18   6  -1    0.25    0.04
 -18   6  -1    0.26    0.05
  16  -6   1    0.22    0.04
 -16   6  -1    0.15    0.04
 -16   6  -1    0.30    0.05
  14  -6   1    0.33    0.05
 -14   6  -1    0.32    0.05
 -14   6  -1    0.24    0.05
  12  -6   1    0.09    0.03
 -12   6  -1    0.06    0.03
  12  -6   1    0.04    0.03
 -12   6  -1    0.07    0.03
 -10   6  -1    4.34    0.18
  10  -6   1    4.75    0.20
 -10   6  -1    3.84    0.18
  -8   6  -1    0.94    0.08
   8  -6   1    0.89    0.08
  -8   6  -1    1.00    0.09
   6  -6   1    8.43    0.26
  -6   6  -1    8.13    0.26
   6  -6   1    8.81    0.29
  -6   6  -1    8.60    0.28
   4  -6   1    0.33    0.04
  -4   6  -1    0.33    0.05
   4  -6   1    0.31    0.04
  -4   6  -1    0.25    0.04
   2  -6   1    0.37    0.05
  -2   6  -1    0.31    0.04
   2  -6   1    0.31    0.05
  -2   6  -1    0.38    0.05
   0  -6   1    0.74    0.07
   0   6  -1    0.84    0.07
   0  -6   1    0.80    0.08
   0   6  -1    0.73    0.07
   2   6  -1    0.51    0.05
   2   6  -1    0.54    0.06
  -2  -6   1    0.59    0.07
   4   6  -1    0.84    0.07
   4   6  -1    0.86    0.08
  -4  -6   1    0.90    0.08
   6   6  -1    0.50    0.05
   6   6  -1    0.54    0.06
  -6  -6   1    0.66    0.07
  -8  -6   1    0.45    0.06
   8   6  -1    0.36    0.05
  10   6  -1    4.25    0.18
 -10  -6   1    4.40    0.19
 -12  -6   1    1.01    0.09
  12   6  -1    1.17    0.09
 -14  -6   1    0.43    0.06
  14   6  -1    0.43    0.06
 -16  -6   1    0.39    0.06
  16   6  -1    0.35    0.05
 -18  -6   1    0.51    0.07
  18   6  -1    0.51    0.06
 -20  -6   1    1.11    0.10
  20   6  -1    1.14    0.09
 -22  -6   1    1.90    0.13
 -22  -6   1    1.94    0.12
  22   6  -1    1.78    0.11
 -24  -6   1   -0.01    0.02
  24   6  -1    0.04    0.02
 -24  -6   1   -0.05    0.04
 -26  -6   1    0.05    0.03
 -26  -6   1    0.04    0.03
 -28  -6   1    0.62    0.09
 -28  -6   1    0.80    0.09
 -30  -6   1    0.19    0.04
 -30  -6   1    0.32    0.06
 -32  -6   1    0.29    0.06
 -34  -6   1    0.11    0.04
 -36  -6   1    0.24    0.06
 -38  -6   1    1.11    0.12
 -40  -6   1   -0.01    0.03
 -36   6  -2    0.03    0.03
  34  -6   2    0.07    0.03
 -34   6  -2    0.04    0.03
  32  -6   2    0.04    0.03
 -32   6  -2    0.05    0.03
 -32   6  -2    0.02    0.02
  30  -6   2    0.10    0.04
 -30   6  -2    0.16    0.05
 -30   6  -2    0.13    0.05
  28  -6   2    1.10    0.10
 -28   6  -2    1.00    0.10
 -28   6  -2    1.07    0.11
  26  -6   2    1.31    0.11
 -26   6  -2    1.37    0.11
 -26   6  -2    1.26    0.11
  24  -6   2    0.18    0.04
 -24   6  -2    0.16    0.04
 -24   6  -2    0.14    0.05
  22  -6   2    0.24    0.05
 -22   6  -2    0.34    0.06
 -22   6  -2    0.34    0.06
  20  -6   2    1.27    0.10
 -20   6  -2    1.32    0.11
 -20   6  -2    1.19    0.11
  18  -6   2    0.65    0.07
 -18   6  -2    0.73    0.08
 -18   6  -2    0.57    0.07
  16  -6   2    1.02    0.09
 -16   6  -2    1.06    0.09
 -16   6  -2    1.16    0.10
  14  -6   2    1.10    0.10
 -14   6  -2    1.11    0.09
  14  -6   2    1.19    0.10
 -14   6  -2    0.99    0.09
 -12   6  -2    1.39    0.11
  12  -6   2    1.52    0.11
 -12   6  -2    1.49    0.12
 -10   6  -2    3.93    0.18
  10  -6   2    4.37    0.20
 -10   6  -2    4.36    0.20
   8  -6   2    0.63    0.07
  -8   6  -2    0.73    0.07
   8  -6   2    0.62    0.07
  -8   6  -2    0.68    0.08
   6  -6   2    0.01    0.02
  -6   6  -2   -0.01    0.01
   6  -6   2   -0.02    0.03
  -6   6  -2    0.00    0.02
   4  -6   2    0.30    0.05
  -4   6  -2    0.26    0.04
   4  -6   2    0.30    0.05
  -4   6  -2    0.22    0.04
   2  -6   2    0.33    0.05
  -2   6  -2    0.30    0.05
   2  -6   2    0.28    0.05
  -2   6  -2    0.34    0.05
   0  -6   2    0.54    0.07
   0   6  -2    0.58    0.06
   0   6  -2    0.56    0.07
   0  -6   2    0.59    0.07
  -2  -6   2    0.29    0.05
   2   6  -2    0.29    0.04
   2   6  -2    0.38    0.06
  -2  -6   2    0.37    0.06
  -4  -6   2    0.04    0.03
   4   6  -2    0.05    0.02
   4   6  -2    0.04    0.03
  -6  -6   2    0.41    0.06
   6   6  -2    0.36    0.05
   8   6  -2    0.72    0.08
  -8  -6   2    0.70    0.08
 -10  -6   2    0.24    0.05
  10   6  -2    0.22    0.04
 -12  -6   2    0.14    0.04
  12   6  -2    0.16    0.04
 -14  -6   2    0.02    0.03
  14   6  -2    0.03    0.02
  16   6  -2    0.48    0.06
 -16  -6   2    0.36    0.05
 -18  -6   2    3.12    0.17
  18   6  -2    3.08    0.16
 -20  -6   2    0.96    0.09
 -20  -6   2    0.97    0.09
  20   6  -2    0.84    0.08
 -22  -6   2    0.60    0.08
 -22  -6   2    0.74    0.08
  22   6  -2    0.57    0.07
 -24  -6   2    1.46    0.12
 -24  -6   2    1.61    0.12
  24   6  -2    1.35    0.10
 -26  -6   2    0.63    0.09
  26   6  -2    0.58    0.07
 -26  -6   2    0.60    0.08
 -28  -6   2    0.25    0.05
 -28  -6   2    0.23    0.06
  28   6  -2    0.16    0.04
 -30  -6   2    0.20    0.05
 -30  -6   2    0.29    0.06
 -32  -6   2    0.33    0.06
 -32  -6   2    0.26    0.06
 -34  -6   2    0.46    0.08
 -36  -6   2    0.50    0.08
 -38  -6   2    0.25    0.06
 -40  -6   2   -0.01    0.04
  34  -6   3    0.02    0.02
 -34   6  -3   -0.01    0.03
 -34   6  -3    0.03    0.03
  32  -6   3    0.03    0.02
 -32   6  -3    0.06    0.04
 -32   6  -3    0.08    0.04
  30  -6   3    0.30    0.06
 -30   6  -3    0.44    0.07
 -30   6  -3    0.39    0.06
  28  -6   3    0.49    0.07
 -28   6  -3    0.44    0.07
 -28   6  -3    0.39    0.06
  26  -6   3    0.65    0.08
 -26   6  -3    0.64    0.08
 -26   6  -3    0.58    0.08
  24  -6   3    0.27    0.06
 -24   6  -3    0.37    0.06
 -24   6  -3    0.22    0.05
  22  -6   3    0.15    0.04
 -22   6  -3    0.19    0.05
 -22   6  -3    0.14    0.04
  20  -6   3    0.00    0.03
 -20   6  -3   -0.04    0.03
 -20   6  -3    0.04    0.03
  18  -6   3    0.28    0.05
 -18   6  -3    0.25    0.05
  18  -6   3    0.24    0.05
 -18   6  -3    0.27    0.05
  16  -6   3    1.49    0.12
 -16   6  -3    1.32    0.11
  16  -6   3    1.44    0.12
 -16   6  -3    1.31    0.11
  14  -6   3    0.06    0.03
  14  -6   3    0.11    0.03
 -14   6  -3    0.09    0.03
 -14   6  -3    0.11    0.04
  12  -6   3   -0.03    0.03
 -12   6  -3    0.07    0.03
 -12   6  -3    0.02    0.03
 -10   6  -3    0.51    0.07
  10  -6   3    0.60    0.08
 -10   6  -3    0.49    0.07
   8  -6   3    0.00    0.02
  -8   6  -3    0.02    0.02
  -8   6  -3   -0.02    0.02
   6  -6   3    3.02    0.16
  -6   6  -3    2.84    0.15
   6  -6   3    2.97    0.17
  -6   6  -3    2.78    0.16
   4  -6   3    0.13    0.04
  -4   6  -3    0.06    0.02
   4  -6   3   -0.02    0.04
  -4   6  -3    0.11    0.04
   2  -6   3    4.97    0.21
  -2   6  -3    4.40    0.19
   2  -6   3    5.16    0.22
  -2   6  -3    4.62    0.21
   0  -6   3    1.01    0.09
   0   6  -3    0.95    0.08
   0   6  -3    0.95    0.09
   0  -6   3    0.94    0.09
  -2  -6   3    0.54    0.07
   2   6  -3    0.55    0.06
  -2  -6   3    0.50    0.07
  -4  -6   3    0.32    0.06
  -4  -6   3    0.22    0.05
   4   6  -3    0.26    0.05
  -6  -6   3    0.23    0.05
  -6  -6   3    0.18    0.04
   6   6  -3    0.18    0.04
  -8  -6   3    0.26    0.05
   8   6  -3    0.27    0.05
 -10  -6   3    0.62    0.07
  10   6  -3    0.76    0.08
 -12  -6   3    1.41    0.12
  12   6  -3    1.25    0.10
 -14  -6   3    0.57    0.07
  14   6  -3    0.63    0.07
 -16  -6   3    0.16    0.04
  16   6  -3    0.19    0.04
 -18  -6   3    0.42    0.07
  18   6  -3    0.27    0.05
 -20  -6   3    0.04    0.03
  20   6  -3    0.07    0.03
 -22  -6   3    1.99    0.15
  22   6  -3    2.00    0.13
 -24  -6   3    0.48    0.07
  24   6  -3    0.54    0.07
 -26  -6   3    2.07    0.16
  26   6  -3    1.79    0.12
 -28  -6   3    0.05    0.04
  28   6  -3    0.01    0.02
 -30  -6   3    0.05    0.04
 -30  -6   3   -0.08    0.03
  30   6  -3    0.03    0.02
 -32  -6   3    0.36    0.07
 -32  -6   3    0.31    0.06
  32   6  -3    0.22    0.05
 -34  -6   3    0.16    0.05
 -36  -6   3    0.19    0.06
 -38  -6   3    0.09    0.04
 -34   6  -4    0.09    0.04
 -32   6  -4    0.02    0.02
  30  -6   4    0.07    0.04
 -30   6  -4    0.08    0.04
 -30   6  -4    0.06    0.03
  28  -6   4    0.02    0.03
 -28   6  -4    0.03    0.02
 -28   6  -4    0.02    0.03
  26  -6   4    0.04    0.02
 -26   6  -4    0.00    0.03
 -26   6  -4    0.04    0.02
  24  -6   4    1.09    0.11
 -24   6  -4    0.84    0.10
 -24   6  -4    0.90    0.10
  22  -6   4    1.52    0.13
 -22   6  -4    1.32    0.12
  22  -6   4    1.65    0.14
 -22   6  -4    1.24    0.11
  20  -6   4    0.13    0.04
  20  -6   4    0.07    0.03
 -20   6  -4    0.00    0.03
 -20   6  -4    0.10    0.04
  18  -6   4    0.08    0.04
  18  -6   4    0.15    0.05
 -18   6  -4    0.16    0.04
 -18   6  -4    0.18    0.04
  16  -6   4    1.18    0.11
 -16   6  -4    1.20    0.11
  16  -6   4    1.31    0.11
 -16   6  -4    1.25    0.11
  14  -6   4    0.55    0.07
  14  -6   4    0.48    0.07
 -14   6  -4    0.40    0.06
 -14   6  -4    0.46    0.07
  12  -6   4    0.41    0.07
 -12   6  -4    0.34    0.06
 -12   6  -4    0.33    0.06
 -10   6  -4    1.05    0.09
  10  -6   4    1.04    0.10
 -10   6  -4    0.98    0.10
  -8   6  -4    0.95    0.09
   8  -6   4    1.11    0.10
  -8   6  -4    1.12    0.10
   6  -6   4    2.12    0.14
  -6   6  -4    1.84    0.13
   6  -6   4    2.07    0.14
  -6   6  -4    2.05    0.14
   4  -6   4    0.83    0.09
  -4   6  -4    0.73    0.08
  -4   6  -4    0.62    0.08
   4  -6   4    0.56    0.07
   2  -6   4    0.17    0.04
  -2   6  -4    0.13    0.03
   2  -6   4    0.15    0.04
  -2   6  -4    0.14    0.04
   0  -6   4    0.05    0.04
   0   6  -4    0.04    0.03
   0  -6   4    0.06    0.03
  -2  -6   4   -0.03    0.03
  -2  -6   4    0.09    0.04
   2   6  -4    0.05    0.03
  -4  -6   4    0.94    0.10
   4   6  -4    0.92    0.09
  -4  -6   4    1.06    0.10
  -6  -6   4    0.53    0.08
  -6  -6   4    0.50    0.07
   6   6  -4    0.53    0.07
  -8  -6   4    0.10    0.04
  -8  -6   4    0.03    0.03
   8   6  -4    0.09    0.03
 -10  -6   4    0.21    0.05
 -10  -6   4    0.18    0.05
  10   6  -4    0.20    0.04
 -12  -6   4    1.44    0.12
  12   6  -4    1.39    0.11
 -14  -6   4    0.03    0.03
  14   6  -4    0.05    0.03
 -16  -6   4    0.02    0.03
  16   6  -4    0.01    0.02
 -18  -6   4    0.14    0.05
  18   6  -4    0.17    0.05
 -20  -6   4    0.35    0.07
  20   6  -4    0.27    0.05
 -22  -6   4    0.94    0.11
  22   6  -4    0.78    0.08
 -24  -6   4    0.58    0.09
  24   6  -4    0.52    0.07
 -26  -6   4    0.37    0.08
  26   6  -4    0.37    0.06
 -28  -6   4    0.39    0.07
  28   6  -4    0.29    0.05
 -30  -6   4    0.13    0.05
  30   6  -4    0.17    0.04
 -32  -6   4    0.18    0.06
  32   6  -4    0.23    0.05
  34   6  -4    0.08    0.03
  36   6  -4    0.02    0.02
 -30   6  -5   -0.05    0.03
 -28   6  -5    0.08    0.04
  28  -6   5    0.04    0.03
 -28   6  -5    0.08    0.04
  26  -6   5    0.13    0.04
  26  -6   5    0.11    0.04
 -26   6  -5    0.08    0.04
 -26   6  -5    0.06    0.03
  24  -6   5    0.37    0.06
  24  -6   5    0.30    0.07
 -24   6  -5    0.31    0.06
 -24   6  -5    0.26    0.06
  22  -6   5    0.49    0.07
 -22   6  -5    0.62    0.09
  22  -6   5    0.63    0.09
 -22   6  -5    0.44    0.07
  20  -6   5    0.25    0.06
  20  -6   5    0.37    0.07
 -20   6  -5    0.25    0.06
 -20   6  -5    0.23    0.05
  18  -6   5    0.12    0.04
  18  -6   5    0.09    0.05
 -18   6  -5    0.09    0.02
 -18   6  -5    0.15    0.05
  16  -6   5    0.08    0.03
  16  -6   5    0.01    0.03
 -16   6  -5   -0.01    0.02
 -16   6  -5    0.03    0.03
  14  -6   5    0.07    0.04
 -14   6  -5    0.10    0.04
  14  -6   5    0.10    0.03
 -14   6  -5    0.03    0.03
 -12   6  -5    0.50    0.07
  12  -6   5    0.60    0.08
 -12   6  -5    0.37    0.06
 -10   6  -5    0.26    0.05
  10  -6   5    0.36    0.07
 -10   6  -5    0.38    0.06
  -8   6  -5    0.13    0.04
   8  -6   5    0.17    0.04
  -8   6  -5    0.20    0.05
  -6   6  -5    0.03    0.03
   6  -6   5    0.01    0.03
  -6   6  -5    0.03    0.03
  -4   6  -5    0.06    0.02
   4  -6   5   -0.02    0.03
  -4   6  -5    0.03    0.03
   2  -6   5    0.16    0.05
  -2   6  -5    0.07    0.04
   2  -6   5    0.09    0.04
   0  -6   5   -0.06    0.04
   0  -6   5    0.05    0.04
   0   6  -5    0.02    0.03
  -2  -6   5    0.58    0.08
   2   6  -5    0.51    0.07
  -2  -6   5    0.65    0.08
  -4  -6   5    0.93    0.10
   4   6  -5    0.94    0.10
  -4  -6   5    0.99    0.10
  -6  -6   5    0.81    0.10
  -6  -6   5    0.73    0.08
   6   6  -5    0.64    0.08
  -8  -6   5    0.16    0.05
  -8  -6   5    0.17    0.05
   8   6  -5    0.09    0.04
 -10  -6   5    0.13    0.05
 -10  -6   5    0.04    0.03
  10   6  -5    0.08    0.03
 -12  -6   5    0.06    0.04
 -12  -6   5    0.01    0.03
  12   6  -5    0.03    0.03
 -14  -6   5    0.34    0.08
 -14  -6   5    0.42    0.07
  14   6  -5    0.31    0.06
 -16  -6   5    1.15    0.12
  16   6  -5    1.17    0.11
 -18  -6   5    0.22    0.06
  18   6  -5    0.25    0.05
 -20  -6   5    0.01    0.04
  20   6  -5    0.05    0.03
 -22  -6   5    0.18    0.05
  22   6  -5    0.10    0.03
 -24  -6   5    0.04    0.04
  24   6  -5    0.04    0.03
 -26  -6   5    0.44    0.08
  26   6  -5    0.41    0.07
 -28  -6   5    0.05    0.04
  28   6  -5    0.08    0.04
 -30  -6   5    0.33    0.07
  30   6  -5    0.25    0.05
  32   6  -5    0.02    0.03
  34   6  -5    0.04    0.03
 -26   6  -6   -0.01    0.02
  24  -6   6    0.08    0.05
 -24   6  -6    0.01    0.03
  22  -6   6   -0.02    0.03
 -22   6  -6    0.01    0.02
 -22   6  -6   -0.01    0.02
  20  -6   6    0.39    0.07
 -20   6  -6    0.37    0.07
  20  -6   6    0.45    0.08
 -20   6  -6    0.42    0.07
  18  -6   6    0.75    0.09
 -18   6  -6    0.67    0.09
  18  -6   6    0.79    0.10
 -18   6  -6    0.59    0.08
  16  -6   6    0.06    0.04
 -16   6  -6    0.08    0.04
  16  -6   6   -0.01    0.04
 -16   6  -6    0.06    0.04
  14  -6   6    0.02    0.03
 -14   6  -6    0.04    0.03
  14  -6   6    0.05    0.03
 -14   6  -6    0.02    0.03
 -12   6  -6    0.31    0.06
  12  -6   6    0.32    0.06
 -12   6  -6    0.42    0.07
 -10   6  -6    0.29    0.06
  10  -6   6    0.21    0.05
 -10   6  -6    0.28    0.06
  -8   6  -6    0.27    0.06
   8  -6   6    0.26    0.06
  -8   6  -6    0.32    0.06
  -6   6  -6    0.31    0.06
  -6   6  -6    0.40    0.06
   6  -6   6    0.38    0.07
   4  -6   6    0.24    0.05
  -4   6  -6    0.32    0.05
   2  -6   6    1.25    0.12
  -2   6  -6    1.19    0.11
   2  -6   6    1.19    0.12
   0  -6   6    0.48    0.08
   0  -6   6    0.58    0.08
   0   6  -6    0.53    0.08
  -2  -6   6    0.13    0.05
  -2  -6   6    0.10    0.03
   2   6  -6    0.11    0.04
  -4  -6   6    0.09    0.05
  -4  -6   6    0.02    0.03
   4   6  -6    0.03    0.02
  -6  -6   6    0.02    0.03
  -6  -6   6   -0.05    0.04
   6   6  -6    0.04    0.03
  -8  -6   6    0.33    0.07
  -8  -6   6    0.39    0.07
   8   6  -6    0.45    0.07
 -10  -6   6    0.41    0.08
 -10  -6   6    0.34    0.06
  10   6  -6    0.34    0.06
 -12  -6   6    0.08    0.04
 -12  -6   6    0.03    0.03
  12   6  -6    0.01    0.02
 -14  -6   6    0.03    0.04
 -14  -6   6    0.04    0.03
  14   6  -6    0.08    0.04
 -16  -6   6    0.87    0.11
 -16  -6   6    0.86    0.10
  16   6  -6    0.66    0.09
 -18  -6   6    0.04    0.05
 -18  -6   6    0.02    0.03
  18   6  -6    0.03    0.03
 -20  -6   6   -0.07    0.04
 -20  -6   6    0.01    0.04
  20   6  -6    0.03    0.03
 -22  -6   6    0.12    0.05
 -22  -6   6    0.07    0.04
  22   6  -6    0.06    0.03
  24   6  -6    0.08    0.04
 -24  -6   6    0.20    0.06
  26   6  -6    0.32    0.06
  28   6  -6    0.27    0.06
 -20   6  -7    0.05    0.03
  18  -6   7    0.16    0.05
 -18   6  -7    0.13    0.05
  16  -6   7    0.09    0.04
  16  -6   7    0.14    0.05
 -16   6  -7    0.07    0.04
  14  -6   7    0.05    0.04
 -14   6  -7    0.07    0.03
  14  -6   7    0.07    0.04
 -14   6  -7    0.03    0.03
  12  -6   7    0.11    0.05
 -12   6  -7    0.05    0.03
  12  -6   7    0.05    0.04
 -12   6  -7    0.03    0.03
 -10   6  -7    0.05    0.03
 -10   6  -7    0.03    0.03
  10  -6   7    0.03    0.03
  -8   6  -7    0.02    0.03
  -8   6  -7    0.01    0.03
   8  -6   7   -0.06    0.04
   6  -6   7    0.11    0.04
  -6   6  -7    0.27    0.06
  -6   6  -7    0.21    0.05
   4  -6   7    0.56    0.08
  -4   6  -7    0.59    0.08
   2  -6   7    0.06    0.04
  -2   6  -7    0.06    0.04
   0  -6   7    0.29    0.06
   0   6  -7    0.21    0.05
  -2  -6   7    0.09    0.04
  -2  -6   7    0.04    0.03
   2   6  -7    0.12    0.04
  -4  -6   7    0.07    0.04
  -4  -6   7    0.03    0.03
   4   6  -7    0.06    0.03
  -6  -6   7    0.03    0.03
  -6  -6   7   -0.03    0.04
   6   6  -7    0.04    0.03
  -8  -6   7    0.35    0.08
  -8  -6   7    0.35    0.07
   8   6  -7    0.24    0.05
 -10  -6   7    0.49    0.09
 -10  -6   7    0.39    0.07
  10   6  -7    0.28    0.06
 -12  -6   7    0.07    0.05
 -12  -6   7    0.02    0.03
  12   6  -7    0.11    0.04
 -14  -6   7    0.02    0.04
 -14  -6   7    0.01    0.04
  14   6  -7    0.04    0.03
 -16  -6   7    0.06    0.04
 -16  -6   7    0.01    0.03
  16   6  -7    0.04    0.03
 -18  -6   7    0.10    0.05
 -18  -6   7    0.09    0.05
  18   6  -7    0.08    0.04
   8  -6   8    0.06    0.03
   6  -6   8    0.05    0.03
  -6   6  -8    0.05    0.03
   4  -6   8    0.19    0.06
  -4   6  -8    0.15    0.05
   2  -6   8    0.18    0.05
  -2   6  -8    0.10    0.04
   0  -6   8   -0.01    0.04
   0   6  -8    0.02    0.02
  -2  -6   8    0.43    0.08
  -4  -6   8    0.36    0.07
  -6  -6   8   -0.06    0.04
  -8  -6   8    0.05    0.04
 -33   7   3    0.08    0.04
 -31   7   3   -0.02    0.03
  -5   7   3    0.08    0.03
  -3   7   3    0.01    0.02
  -1   7   3    0.01    0.02
   1   7   3    0.04    0.03
 -33   7   2    0.00    0.03
 -31   7   2   -0.01    0.03
 -29   7   2    0.02    0.02
 -27   7   2    0.05    0.03
 -25   7   2    0.31    0.06
 -23   7   2    2.59    0.16
  15  -7  -2    1.17    0.10
 -15   7   2    0.94    0.10
  13  -7  -2    0.53    0.07
 -13   7   2    0.62    0.08
  11  -7  -2    1.05    0.09
 -11   7   2    0.83    0.09
   9  -7  -2    1.39    0.11
  -9   7   2    1.28    0.11
  -7   7   2    0.91    0.09
  -5   7   2    0.87    0.09
  -3   7   2    1.46    0.11
  -1   7   2    1.25    0.10
   1   7   2    0.36    0.06
   3   7   2    1.78    0.12
   5   7   2    3.10    0.16
   7   7   2    0.16    0.03
 -33   7   1    0.01    0.03
 -31   7   1    0.10    0.04
 -29   7   1    0.17    0.05
 -27   7   1   -0.03    0.03
 -25   7   1    0.06    0.04
 -23   7   1    0.41    0.06
 -21   7   1    0.01    0.02
 -21   7   1    0.04    0.03
 -19   7   1    0.03    0.03
 -19   7   1    0.02    0.03
 -17   7   1    0.04    0.03
 -17   7   1    0.07    0.04
  15  -7  -1    0.07    0.04
 -15   7   1   -0.01    0.03
  13  -7  -1    0.14    0.04
 -13   7   1    0.15    0.04
  11  -7  -1   -0.04    0.03
 -11   7   1   -0.01    0.02
   9  -7  -1    0.73    0.08
  -9   7   1    0.69    0.08
   7  -7  -1    0.01    0.03
  -7   7   1    0.00    0.02
   5  -7  -1    0.26    0.05
  -5   7   1    0.23    0.05
   3  -7  -1    0.08    0.03
  -3   7   1    0.03    0.03
   1  -7  -1    0.06    0.02
  -1   7   1    0.04    0.02
   1   7   1    0.02    0.02
  -1  -7  -1    0.00    0.02
  -3  -7  -1   -0.02    0.03
   3   7   1    0.03    0.02
  -5  -7  -1    0.08    0.03
   5   7   1    0.05    0.03
  -7  -7  -1    0.05    0.03
   7   7   1   -0.01    0.02
  -9  -7  -1    0.01    0.02
   9   7   1   -0.01    0.02
 -11  -7  -1    0.09    0.03
  11   7   1    0.07    0.03
 -33   7   0    0.01    0.03
  31  -7   0    0.06    0.03
 -31   7   0    0.12    0.04
  29  -7   0    0.04    0.03
 -29   7   0    0.05    0.03
  27  -7   0    0.01    0.02
 -27   7   0    0.01    0.02
 -27   7   0    0.08    0.04
  25  -7   0    0.00    0.02
 -25   7   0   -0.04    0.03
 -25   7   0    0.02    0.03
  23  -7   0    0.02    0.02
 -23   7   0    0.03    0.03
 -23   7   0    0.04    0.04
  21  -7   0    0.22    0.04
 -21   7   0    0.41    0.06
 -21   7   0    0.34    0.06
  19  -7   0    1.30    0.10
 -19   7   0    1.27    0.11
 -19   7   0    1.13    0.11
  17  -7   0    1.77    0.12
 -17   7   0    1.89    0.13
  17  -7   0    2.07    0.14
 -17   7   0    1.64    0.13
  15  -7   0    1.86    0.12
 -15   7   0    1.91    0.13
  15  -7   0    1.99    0.14
 -15   7   0    1.87    0.14
  13  -7   0    0.54    0.07
 -13   7   0    0.64    0.07
  13  -7   0    0.73    0.08
 -13   7   0    0.62    0.08
  11  -7   0    0.47    0.06
 -11   7   0    0.50    0.06
  11  -7   0    0.47    0.07
 -11   7   0    0.50    0.07
   9  -7   0    2.59    0.15
   9  -7   0    3.04    0.17
  -9   7   0    2.65    0.16
   7  -7   0    1.54    0.12
  -7   7   0    1.61    0.12
   5  -7   0    0.60    0.07
  -5   7   0    0.52    0.07
  -3   7   0    1.32    0.11
   3  -7   0    1.36    0.11
  -1   7   0    1.63    0.12
   1  -7   0    1.48    0.11
   1   7   0    1.71    0.12
  -1  -7   0    1.42    0.11
   3   7   0    1.53    0.12
  -3  -7   0    1.45    0.11
  -5  -7   0    0.52    0.07
   5   7   0    0.62    0.07
   7   7   0    1.87    0.13
  -7  -7   0    1.73    0.12
   9   7   0    3.06    0.17
  -9  -7   0    2.89    0.16
 -11  -7   0    0.61    0.07
  11   7   0    0.62    0.07
 -13  -7   0    0.58    0.07
  13   7   0    0.71    0.08
 -15  -7   0    1.98    0.13
  15   7   0    2.08    0.13
 -17  -7   0    1.97    0.14
 -19  -7   0    1.40    0.11
 -21  -7   0    0.42    0.07
 -23  -7   0   -0.04    0.03
 -25  -7   0    0.00    0.02
  31  -7   1    0.07    0.03
 -31   7  -1    0.03    0.03
  29  -7   1    0.01    0.03
 -29   7  -1    0.00    0.02
 -29   7  -1    0.00    0.03
  27  -7   1    0.13    0.04
 -27   7  -1    0.18    0.04
 -27   7  -1    0.18    0.05
  25  -7   1    0.36    0.06
 -25   7  -1    0.22    0.05
 -25   7  -1    0.34    0.07
  23  -7   1    0.02    0.03
 -23   7  -1    0.00    0.03
 -23   7  -1    0.05    0.04
  21  -7   1    0.05    0.03
 -21   7  -1   -0.01    0.02
 -21   7  -1    0.06    0.04
  19  -7   1    0.52    0.07
 -19   7  -1    0.53    0.07
  19  -7   1    0.65    0.09
 -19   7  -1    0.51    0.07
  17  -7   1    0.07    0.03
  17  -7   1    0.10    0.04
 -17   7  -1    0.09    0.03
 -17   7  -1    0.07    0.03
  15  -7   1    0.00    0.03
  15  -7   1    0.05    0.03
 -15   7  -1    0.02    0.02
 -15   7  -1   -0.01    0.02
  13  -7   1    0.02    0.02
  13  -7   1    0.05    0.03
 -13   7  -1    0.05    0.02
 -13   7  -1    0.05    0.04
  11  -7   1    0.09    0.04
 -11   7  -1    0.08    0.03
  11  -7   1    0.14    0.04
 -11   7  -1    0.06    0.03
  -9   7  -1   -0.01    0.02
   9  -7   1    0.02    0.03
  -9   7  -1    0.03    0.03
  -7   7  -1    0.04    0.02
   7  -7   1    0.08    0.04
  -7   7  -1    0.03    0.02
  -5   7  -1    0.05    0.02
   5  -7   1    0.06    0.03
  -5   7  -1    0.04    0.02
   3  -7   1    0.06    0.03
  -3   7  -1    0.02    0.02
   1  -7   1   -0.01    0.03
  -1   7  -1    0.04    0.03
   1   7  -1    0.04    0.02
  -1  -7   1    0.05    0.03
  -3  -7   1    0.09    0.04
   3   7  -1    0.03    0.03
  -5  -7   1    0.20    0.05
   5   7  -1    0.29    0.05
  -7  -7   1    0.01    0.03
   7   7  -1    0.00    0.02
   9   7  -1    0.70    0.08
  -9  -7   1    0.65    0.08
 -11  -7   1   -0.02    0.03
  11   7  -1   -0.01    0.02
 -13  -7   1    0.20    0.05
  13   7  -1    0.22    0.05
 -15  -7   1   -0.01    0.03
  15   7  -1    0.03    0.03
 -17  -7   1    0.03    0.03
  17   7  -1    0.03    0.03
 -19  -7   1   -0.02    0.03
  19   7  -1    0.02    0.02
 -21  -7   1    0.05    0.04
  21   7  -1    0.00    0.02
 -23  -7   1    0.34    0.06
 -25  -7   1    0.03    0.03
 -27  -7   1    0.01    0.03
 -29  -7   1    0.09    0.04
 -31  -7   1    0.08    0.04
  29  -7   2    0.04    0.03
 -29   7  -2    0.01    0.02
 -29   7  -2    0.05    0.03
  27  -7   2    0.12    0.04
 -27   7  -2    0.10    0.04
 -27   7  -2    0.06    0.04
  25  -7   2    0.11    0.04
 -25   7  -2    0.06    0.03
 -25   7  -2    0.10    0.04
  23  -7   2    0.00    0.02
 -23   7  -2   -0.02    0.02
 -23   7  -2    0.05    0.04
  21  -7   2    0.05    0.03
 -21   7  -2    0.01    0.03
  21  -7   2    0.00    0.03
 -21   7  -2    0.01    0.02
  19  -7   2    0.14    0.04
  19  -7   2    0.18    0.05
 -19   7  -2    0.15    0.04
 -19   7  -2    0.16    0.04
  17  -7   2    0.40    0.06
  17  -7   2    0.59    0.09
 -17   7  -2    0.44    0.07
 -17   7  -2    0.37    0.06
  15  -7   2    0.31    0.05
  15  -7   2    0.47    0.07
 -15   7  -2    0.38    0.06
 -15   7  -2    0.35    0.06
  13  -7   2    1.61    0.13
 -13   7  -2    2.01    0.13
  13  -7   2    2.19    0.15
 -13   7  -2    2.12    0.15
 -11   7  -2    3.62    0.18
  11  -7   2    3.87    0.21
 -11   7  -2    3.24    0.18
  -9   7  -2    0.45    0.06
   9  -7   2    0.34    0.05
  -9   7  -2    0.33    0.06
  -7   7  -2    0.17    0.04
   7  -7   2    0.22    0.04
  -7   7  -2    0.12    0.04
  -5   7  -2    2.96    0.16
   5  -7   2    3.14    0.18
  -5   7  -2    3.24    0.18
  -3   7  -2    1.57    0.11
  -3   7  -2    1.95    0.14
   3  -7   2    1.84    0.14
   1  -7   2    0.31    0.05
  -1   7  -2    0.25    0.04
  -1   7  -2    0.37    0.06
   1  -7   2    0.29    0.05
  -1  -7   2    1.06    0.10
   1   7  -2    1.03    0.09
   1   7  -2    1.07    0.10
  -1  -7   2    1.36    0.12
  -3  -7   2    1.58    0.12
   3   7  -2    1.53    0.12
  -3  -7   2    1.52    0.12
  -5  -7   2    1.03    0.10
   5   7  -2    0.96    0.09
  -5  -7   2    0.94    0.09
   7   7  -2    0.95    0.09
  -7  -7   2    0.90    0.10
   9   7  -2    1.38    0.11
  -9  -7   2    1.29    0.11
 -11  -7   2    0.96    0.10
  11   7  -2    1.14    0.10
 -13  -7   2    0.52    0.07
  13   7  -2    0.53    0.07
 -15  -7   2    1.14    0.11
  15   7  -2    1.11    0.10
 -17  -7   2    1.48    0.13
  17   7  -2    1.48    0.11
 -19  -7   2    0.28    0.05
  19   7  -2    0.22    0.04
 -21  -7   2    1.03    0.11
  21   7  -2    0.89    0.09
 -23  -7   2    2.65    0.18
  23   7  -2    2.34    0.14
  25   7  -2    0.25    0.05
 -25  -7   2    0.12    0.04
 -27  -7   2    0.02    0.03
 -29  -7   2   -0.01    0.03
 -31  -7   2    0.01    0.03
  27  -7   3    0.10    0.04
 -27   7  -3    0.04    0.03
 -27   7  -3    0.05    0.03
  25  -7   3   -0.02    0.02
 -25   7  -3    0.00    0.02
  25  -7   3   -0.01    0.03
 -25   7  -3    0.04    0.03
  23  -7   3    0.13    0.05
  23  -7   3    0.14    0.05
 -23   7  -3    0.04    0.03
 -23   7  -3    0.13    0.04
  21  -7   3    0.37    0.07
  21  -7   3    0.30    0.06
 -21   7  -3    0.27    0.05
 -21   7  -3    0.38    0.07
  19  -7   3   -0.02    0.03
  19  -7   3   -0.02    0.03
 -19   7  -3    0.01    0.02
 -19   7  -3    0.02    0.03
  17  -7   3    0.01    0.03
  17  -7   3    0.06    0.04
 -17   7  -3   -0.04    0.03
 -17   7  -3    0.02    0.03
  15  -7   3    0.09    0.04
  15  -7   3    0.13    0.05
 -15   7  -3    0.07    0.03
 -15   7  -3    0.09    0.04
  13  -7   3    0.17    0.06
 -13   7  -3    0.12    0.04
  13  -7   3    0.14    0.05
 -13   7  -3    0.07    0.03
 -11   7  -3    0.31    0.06
  11  -7   3    0.43    0.07
 -11   7  -3    0.34    0.06
  -9   7  -3    0.12    0.04
   9  -7   3    0.23    0.05
  -9   7  -3    0.20    0.05
  -7   7  -3    0.76    0.08
   7  -7   3    0.98    0.10
  -7   7  -3    0.96    0.10
   5  -7   3    0.13    0.04
  -5   7  -3    0.30    0.05
   5  -7   3    0.14    0.05
  -5   7  -3    0.27    0.05
   3  -7   3    0.15    0.04
  -3   7  -3    0.16    0.04
   3  -7   3    0.33    0.07
  -3   7  -3    0.21    0.05
   1  -7   3    0.03    0.03
  -1   7  -3    0.03    0.02
  -1   7  -3    0.01    0.03
   1  -7   3   -0.01    0.04
  -1  -7   3    0.01    0.03
  -1  -7   3    0.01    0.03
   1   7  -3    0.01    0.02
   1   7  -3    0.05    0.03
  -3  -7   3   -0.02    0.03
  -3  -7   3    0.02    0.03
   3   7  -3    0.00    0.01
   3   7  -3    0.02    0.03
  -5  -7   3    0.07    0.04
  -5  -7   3    0.11    0.04
   5   7  -3    0.11    0.03
   5   7  -3    0.11    0.04
  -7  -7   3    0.12    0.04
  -7  -7   3    0.12    0.04
   7   7  -3    0.06    0.03
  -9  -7   3    0.25    0.06
  -9  -7   3    0.24    0.05
   9   7  -3    0.25    0.05
 -11  -7   3    0.04    0.03
  11   7  -3    0.15    0.04
 -13  -7   3    0.42    0.07
  13   7  -3    0.45    0.06
 -15  -7   3    0.02    0.03
  15   7  -3    0.04    0.03
  17   7  -3    0.00    0.02
 -17  -7   3    0.08    0.04
 -19  -7   3    0.11    0.04
  19   7  -3    0.03    0.03
 -21  -7   3   -0.01    0.04
  21   7  -3    0.02    0.03
 -23  -7   3    0.06    0.05
  23   7  -3    0.01    0.02
 -25  -7   3    0.02    0.03
  25   7  -3    0.02    0.03
 -27  -7   3    0.06    0.05
  27   7  -3    0.03    0.02
 -29  -7   3    0.05    0.03
  29   7  -3    0.02    0.02
 -25   7  -4    0.12    0.04
  23  -7   4    0.09    0.04
 -23   7  -4    0.11    0.04
 -23   7  -4    0.09    0.04
  21  -7   4    0.10    0.04
  21  -7   4    0.06    0.03
 -21   7  -4    0.00    0.02
 -21   7  -4    0.01    0.02
  19  -7   4   -0.01    0.03
  19  -7   4    0.06    0.05
 -19   7  -4    0.07    0.04
 -19   7  -4    0.00    0.03
  17  -7   4   -0.02    0.03
 -17   7  -4    0.08    0.04
  17  -7   4    0.04    0.04
 -17   7  -4    0.05    0.03
  15  -7   4    0.07    0.03
 -15   7  -4    0.07    0.03
  15  -7   4    0.05    0.04
 -15   7  -4    0.07    0.04
  13  -7   4    0.42    0.07
 -13   7  -4    0.32    0.06
  13  -7   4    0.37    0.07
 -13   7  -4    0.27    0.06
 -11   7  -4    0.35    0.06
  11  -7   4    0.45    0.08
 -11   7  -4    0.32    0.06
  -9   7  -4    1.23    0.11
   9  -7   4    1.26    0.12
  -9   7  -4    1.22    0.11
  -7   7  -4    1.49    0.12
  -7   7  -4    1.49    0.12
   7  -7   4    1.68    0.14
   5  -7   4    0.65    0.09
  -5   7  -4    0.52    0.07
  -5   7  -4    0.61    0.08
   5  -7   4    0.77    0.10
   3  -7   4    0.42    0.07
  -3   7  -4    0.33    0.05
  -3   7  -4    0.33    0.06
   3  -7   4    0.37    0.06
   1  -7   4    0.78    0.10
   1  -7   4    0.90    0.10
  -1   7  -4    0.80    0.08
  -1   7  -4    0.80    0.09
  -1  -7   4    0.98    0.11
  -1  -7   4    0.69    0.09
   1   7  -4    0.88    0.09
   1   7  -4    0.95    0.10
  -3  -7   4    0.58    0.08
  -3  -7   4    0.59    0.08
   3   7  -4    0.57    0.07
   3   7  -4    0.52    0.07
  -5  -7   4    0.52    0.08
  -5  -7   4    0.58    0.08
   5   7  -4    0.57    0.07
   5   7  -4    0.64    0.08
  -7  -7   4    0.75    0.10
  -7  -7   4    0.61    0.08
   7   7  -4    0.55    0.08
  -9  -7   4    0.51    0.08
  -9  -7   4    0.33    0.07
   9   7  -4    0.44    0.07
 -11  -7   4    0.41    0.08
 -11  -7   4    0.33    0.06
  11   7  -4    0.33    0.06
 -13  -7   4    1.12    0.12
 -13  -7   4    1.01    0.10
  13   7  -4    1.12    0.11
  15   7  -4    0.54    0.08
 -15  -7   4    0.65    0.09
  17   7  -4    0.06    0.03
 -17  -7   4    0.05    0.03
 -19  -7   4    0.64    0.09
  19   7  -4    0.58    0.08
 -21  -7   4    0.97    0.11
  21   7  -4    0.85    0.09
 -23  -7   4    0.16    0.05
  23   7  -4    0.15    0.04
 -25  -7   4    0.40    0.07
  25   7  -4    0.47    0.07
  27   7  -4    1.12    0.11
  29   7  -4    0.16    0.05
  31   7  -4    0.03    0.02
 -19   7  -5    0.05    0.03
 -19   7  -5    0.01    0.02
  17  -7   5    0.13    0.05
 -17   7  -5    0.15    0.05
  17  -7   5    0.20    0.06
 -17   7  -5    0.14    0.05
  15  -7   5    0.08    0.04
 -15   7  -5    0.03    0.03
  15  -7   5    0.02    0.04
 -15   7  -5    0.08    0.04
  13  -7   5    0.02    0.03
 -13   7  -5    0.02    0.03
  13  -7   5   -0.02    0.03
 -13   7  -5    0.01    0.03
 -11   7  -5    0.00    0.02
  11  -7   5    0.03    0.04
 -11   7  -5    0.03    0.03
  -9   7  -5   -0.01    0.03
   9  -7   5    0.03    0.03
  -9   7  -5    0.02    0.03
  -7   7  -5    0.78    0.09
  -7   7  -5    0.75    0.09
   7  -7   5    0.92    0.11
  -5   7  -5    0.00    0.03
  -5   7  -5    0.01    0.03
   5  -7   5   -0.01    0.04
   3  -7   5    1.22    0.12
  -3   7  -5    1.00    0.10
  -3   7  -5    1.21    0.12
   3  -7   5    1.29    0.13
   1  -7   5    0.07    0.04
   1  -7   5    0.00    0.04
  -1   7  -5    0.10    0.04
  -1   7  -5    0.14    0.04
  -1  -7   5    0.37    0.07
  -1  -7   5    0.25    0.06
   1   7  -5    0.22    0.05
   1   7  -5    0.38    0.07
  -3  -7   5    0.04    0.03
  -3  -7   5   -0.02    0.03
   3   7  -5   -0.06    0.03
   3   7  -5   -0.02    0.02
  -5  -7   5   -0.05    0.04
  -5  -7   5   -0.02    0.03
   5   7  -5    0.02    0.03
  -7  -7   5    0.07    0.05
  -7  -7   5    0.06    0.04
   7   7  -5    0.03    0.03
  -9  -7   5    0.03    0.03
  -9  -7   5    0.19    0.06
   9   7  -5    0.07    0.04
 -11  -7   5    0.12    0.06
 -11  -7   5    0.15    0.04
  11   7  -5    0.11    0.04
 -13  -7   5    0.04    0.05
 -13  -7   5    0.06    0.04
  13   7  -5    0.04    0.03
 -15  -7   5    0.04    0.04
 -15  -7   5    0.04    0.03
  15   7  -5    0.05    0.03
 -17  -7   5    0.02    0.04
 -17  -7   5   -0.05    0.05
  17   7  -5    0.01    0.02
 -19  -7   5    0.07    0.04
 -19  -7   5    0.06    0.04
  19   7  -5    0.06    0.03
  21   7  -5    0.10    0.04
  23   7  -5    0.09    0.04
 -11   7  -6   -0.03    0.02
 -11   7  -6    0.00    0.02
  -9   7  -6    0.09    0.03
  -9   7  -6    0.14    0.05
   9  -7   6    0.09    0.05
  -7   7  -6    0.45    0.07
  -7   7  -6    0.65    0.09
   7  -7   6    0.79    0.10
   5  -7   6    0.50    0.08
  -5   7  -6    0.47    0.08
  -5   7  -6    0.58    0.09
   3  -7   6    0.12    0.05
  -3   7  -6    0.11    0.04
  -3   7  -6    0.14    0.05
   1  -7   6    0.48    0.08
   1  -7   6    0.50    0.08
  -1   7  -6    0.43    0.07
  -1   7  -6    0.54    0.08
  -1  -7   6    0.59    0.09
  -1  -7   6    0.51    0.08
   1   7  -6    0.49    0.07
   1   7  -6    0.68    0.09
  -3  -7   6    0.08    0.04
  -3  -7   6    0.06    0.04
   3   7  -6    0.08    0.03
  -5  -7   6    0.14    0.05
  -5  -7   6    0.18    0.06
   5   7  -6    0.14    0.05
  -7  -7   6    0.55    0.10
  -7  -7   6    0.48    0.08
   7   7  -6    0.48    0.08
  -9  -7   6    0.15    0.06
  -9  -7   6    0.20    0.06
   9   7  -6    0.15    0.05
 -11  -7   6    0.21    0.06
 -11  -7   6    0.10    0.05
  11   7  -6    0.06    0.04
 -13  -7   6    0.16    0.05
 -14   8   2    0.01    0.03
 -12   8   2    0.73    0.09
 -10   8   2    0.69    0.09
  -8   8   2    0.07    0.04
  -6   8   2    0.09    0.03
  -4   8   2    0.58    0.08
  -2   8   2    0.31    0.06
   0   8   2    0.14    0.04
   2   8   2    0.13    0.04
  22  -8  -1    0.08    0.04
  20  -8  -1    0.12    0.05
 -20   8   1    0.01    0.03
  18  -8  -1    0.02    0.03
 -18   8   1    0.00    0.03
  16  -8  -1    0.03    0.03
 -16   8   1   -0.04    0.03
  14  -8  -1    0.06    0.04
 -14   8   1    0.02    0.03
  12  -8  -1    0.07    0.04
 -12   8   1    0.02    0.03
  10  -8  -1    0.05    0.04
 -10   8   1    0.02    0.02
   8  -8  -1    0.10    0.04
  -8   8   1    0.06    0.03
   6  -8  -1    0.01    0.03
  -6   8   1   -0.03    0.03
  -4   8   1    0.03    0.03
  -2   8   1    0.19    0.05
   0   8   1    0.05    0.03
   2   8   1    0.01    0.03
   4   8   1    0.09    0.03
   6   8   1    0.00    0.02
 -26   8   0    0.06    0.04
 -24   8   0    0.03    0.03
  22  -8   0    0.31    0.07
  20  -8   0    1.54    0.14
 -20   8   0    1.39    0.13
  18  -8   0    0.52    0.08
 -18   8   0    0.39    0.07
  16  -8   0    0.88    0.11
 -16   8   0    0.62    0.08
  14  -8   0    1.45    0.13
 -14   8   0    1.16    0.12
  12  -8   0    0.59    0.08
 -12   8   0    0.44    0.07
  10  -8   0    0.05    0.03
 -10   8   0    0.08    0.04
  -8   8   0    0.66    0.09
   8  -8   0    0.74    0.09
  -6   8   0    0.80    0.09
   6  -8   0    0.79    0.09
  -4   8   0    0.08    0.04
   4  -8   0   -0.01    0.03
  -2   8   0    0.14    0.04
   2  -8   0    0.20    0.05
   0  -8   0    0.72    0.09
   0   8   0    0.77    0.09
  -2  -8   0    0.07    0.03
   2   8   0    0.11    0.04
  -4  -8   0    0.06    0.04
   4   8   0   -0.02    0.03
   6   8   0    0.76    0.09
  -6  -8   0    0.74    0.09
  -8  -8   0    0.65    0.08
   8   8   0    0.90    0.10
 -10  -8   0    0.01    0.03
  10   8   0    0.16    0.04
 -12  -8   0    0.46    0.07
  12   8   0    0.51    0.07
  24  -8   1   -0.03    0.03
 -24   8  -1    0.06    0.03
  22  -8   1    0.08    0.03
 -22   8  -1    0.06    0.03
  20  -8   1    0.17    0.04
  20  -8   1    0.06    0.04
 -20   8  -1    0.10    0.04
  18  -8   1    0.26    0.06
 -18   8  -1    0.16    0.04
  18  -8   1    0.22    0.06
 -18   8  -1    0.19    0.05
  16  -8   1    0.04    0.03
  16  -8   1    0.04    0.04
 -16   8  -1    0.01    0.03
  14  -8   1   -0.02    0.02
  14  -8   1    0.07    0.04
 -14   8  -1    0.01    0.03
  12  -8   1    0.07    0.04
  12  -8   1    0.01    0.03
 -12   8  -1    0.01    0.02
  10  -8   1    0.03    0.03
  10  -8   1    0.07    0.04
 -10   8  -1    0.01    0.03
   8  -8   1   -0.06    0.03
  -8   8  -1    0.01    0.03
   6  -8   1    0.07    0.04
  -6   8  -1   -0.02    0.03
  -4   8  -1    0.06    0.03
   4  -8   1    0.06    0.04
  -2   8  -1    0.03    0.03
   2  -8   1    0.00    0.03
   0  -8   1    0.04    0.03
   0   8  -1    0.08    0.04
  -2  -8   1    0.32    0.06
   2   8  -1    0.21    0.05
  -4  -8   1    0.04    0.04
   4   8  -1    0.05    0.03
  -6  -8   1    0.09    0.04
   6   8  -1   -0.02    0.02
  -8  -8   1    0.05    0.03
   8   8  -1    0.09    0.04
 -10  -8   1    0.03    0.03
  10   8  -1    0.01    0.03
 -12  -8   1    0.01    0.03
  12   8  -1    0.04    0.03
 -14  -8   1    0.00    0.03
  14   8  -1    0.00    0.03
 -16  -8   1    0.01    0.03
  16   8  -1    0.06    0.03
 -18  -8   1    0.02    0.04
 -20  -8   1   -0.02    0.03
 -22  -8   1    0.09    0.04
 -24  -8   1    0.28    0.06
 -22   8  -2    0.07    0.04
  20  -8   2    0.01    0.03
 -20   8  -2    0.07    0.04
  18  -8   2    0.17    0.05
 -18   8  -2    0.06    0.03
  16  -8   2    0.73    0.09
 -16   8  -2    0.84    0.09
  16  -8   2    1.10    0.12
 -16   8  -2    0.82    0.10
  14  -8   2    0.97    0.10
 -14   8  -2    0.81    0.09
  14  -8   2    1.15    0.12
 -14   8  -2    1.13    0.12
  12  -8   2    0.87    0.10
 -12   8  -2    0.86    0.09
  12  -8   2    1.09    0.12
 -12   8  -2    0.97    0.11
  10  -8   2    0.13    0.04
  10  -8   2    0.29    0.07
 -10   8  -2    0.22    0.06
   8  -8   2    0.40    0.08
  -8   8  -2    0.44    0.07
  -6   8  -2    1.21    0.12
   6  -8   2    1.28    0.13
  -4   8  -2    0.29    0.06
   4  -8   2    0.29    0.06
  -2   8  -2    0.10    0.04
   2  -8   2    0.10    0.04
   0  -8   2    0.08    0.03
   0   8  -2    0.10    0.03
  -2  -8   2    0.25    0.05
   2   8  -2    0.27    0.06
  -4  -8   2    0.68    0.09
   4   8  -2    0.62    0.09
  -6  -8   2    0.07    0.03
   6   8  -2    0.17    0.05
  -8  -8   2   -0.04    0.03
   8   8  -2    0.04    0.03
 -10  -8   2    0.88    0.10
  10   8  -2    0.81    0.09
 -12  -8   2    0.92    0.10
  12   8  -2    0.99    0.10
 -14  -8   2   -0.06    0.04
  14   8  -2    0.04    0.03
  16   8  -2    0.23    0.05
 -16  -8   2    0.28    0.06
 -18  -8   2    0.67    0.09
  18   8  -2    0.70    0.09
 -20  -8   2    0.69    0.09
  20   8  -2    0.76    0.09
 -18   8  -3    0.08    0.04
 -16   8  -3    0.08    0.04
  14  -8   3    0.18    0.05
 -14   8  -3    0.14    0.04
  12  -8   3    0.06    0.04
 -12   8  -3    0.10    0.04
  12  -8   3    0.04    0.03
 -12   8  -3    0.04    0.04
  10  -8   3   -0.04    0.03
 -10   8  -3    0.05    0.03
  10  -8   3    0.01    0.03
 -10   8  -3   -0.02    0.03
  -8   8  -3    0.01    0.02
   8  -8   3    0.07    0.04
  -8   8  -3    0.09    0.05
  -6   8  -3    0.05    0.03
  -6   8  -3   -0.03    0.03
   6  -8   3    0.08    0.05
  -4   8  -3    0.03    0.03
   4  -8   3    0.10    0.05
   2  -8   3   -0.01    0.03
  -2   8  -3   -0.01    0.02
   0  -8   3    0.03    0.04
   0   8  -3    0.11    0.04
  -2  -8   3    0.00    0.03
   2   8  -3    0.09    0.04
  -4  -8   3    0.03    0.04
   4   8  -3    0.03    0.03
  -6  -8   3   -0.03    0.04
  -6  -8   3    0.08    0.04
   6   8  -3    0.13    0.05
  -8  -8   3    0.11    0.05
  -8  -8   3    0.01    0.03
   8   8  -3    0.08    0.04
 -10  -8   3    0.01    0.03
 -10  -8   3   -0.04    0.04
  10   8  -3    0.00    0.03
 -12  -8   3    0.01    0.03
 -12  -8   3    0.00    0.03
  12   8  -3    0.06    0.03
 -14  -8   3    0.07    0.04
 -14  -8   3    0.02    0.04
  14   8  -3    0.08    0.04
  16   8  -3    0.05    0.03
  18   8  -3    0.06    0.04
  20   8  -3    0.05    0.03
  22   8  -3   -0.03    0.03
 -14   8  -4    0.02    0.02
 -12   8  -4    0.13    0.04
 -10   8  -4    1.48    0.13
  -8   8  -4    1.30    0.12
  -6   8  -4    0.02    0.02
  -4   8  -4    0.11    0.04
  -2   8  -4    1.63    0.13
  -2   8  -4    1.93    0.15
   0   8  -4    0.32    0.06
  -2  -8   4   -0.07    0.05
   2   8  -4    0.01    0.03
  -4  -8   4    0.09    0.04
   4   8  -4    0.02    0.02
  -6  -8   4    0.23    0.06
   6   8  -4    0.18    0.05
  -8  -8   4    0.28    0.07
   8   8  -4    0.29    0.06
 -10  -8   4    0.02    0.03
  10   8  -4    0.08    0.04
 -12  -8   4    0.00    0.04
 -14  -8   4    0.11    0.05
  -6   8  -5    0.06    0.04
  -4   8  -5    0.04    0.03
   2  -8   5   -0.02    0.03
  -2   8  -5   -0.01    0.02
   0  -8   5   -0.02    0.03
   0   8  -5    0.02    0.02
  -2  -8   5    0.16    0.05
   2   8  -5    0.00    0.02
  -4  -8   5    0.08    0.04
  -3   9   2    0.06    0.03
  -1   9   1    0.26    0.06
   1   9   1    0.24    0.06
   1   9   0    0.18    0.05
   3   9   0   -0.02    0.02
   5   9   0    0.15    0.05
   7   9   0    0.01    0.02
   0   0   0    0.00    0.00
;
_shelx_hkl_checksum     25987
_shelx_res_file
;
    shelx.res created by SHELXL-2014/7
TITL RAINA in C2/c
CELL  0.71073  37.1663   6.0292   7.5814   90.000   93.452   90.000
ZERR     4.00   0.0023   0.0002   0.0004    0.000    0.007    0.000
LATT   7
SYMM  - X,   Y, 1/2 - Z
SFAC  C    H    N    S
UNIT  80 72 8 4
MERG   2
MPLA 5 S1 C1 C2 C3 N1
MPLA 8 N1 C4 C5 C6 C7 C8 C9 C10
FMAP   2
PLAN    5
ACTA    58.00
HTAB    2.00000
BOND   $H
CONF
LIST   4
L.S.  24
WGHT    0.079500    0.224800
FVAR       0.08680
MOLE    1
S1    4    1.000000    0.432248    0.750000    10.50000    0.06029    0.02894 =
         0.05335    0.00000    0.01081    0.00000
C1    1    0.982322    0.841885    0.711912    11.00000    0.05850    0.03060 =
         0.07802    0.00222    0.01177    0.00196
AFIX  43
H1    2    0.969361    0.970161    0.683218    11.00000   -1.20000
AFIX   0
C2    1    0.968947    0.631054    0.684360    11.00000    0.05696    0.03430 =
         0.05272    0.00216    0.01405    0.00024
N1    3    0.924433    0.366096    0.592600    11.00000    0.05570    0.03786 =
         0.05342   -0.00005    0.00817   -0.00010
C3    1    0.933978    0.569501    0.608269    11.00000    0.05732    0.03683 =
         0.05381    0.00428    0.01155    0.00163
AFIX  43
H3    2    0.917932    0.680041    0.569560    11.00000   -1.20000
AFIX   0
C4    1    0.889490    0.315481    0.520322    11.00000    0.05464    0.03518 =
         0.04567    0.00299    0.01054   -0.00024
C5    1    0.859018    0.442204    0.546774    11.00000    0.06126    0.04057 =
         0.05792   -0.00657    0.01344    0.00205
AFIX  43
H5    2    0.861157    0.572176    0.612630    11.00000   -1.20000
AFIX   0
C6    1    0.825704    0.376656    0.476176    11.00000    0.05527    0.05432 =
         0.06634   -0.00264    0.01462    0.00674
AFIX  43
H6    2    0.805690    0.464494    0.494269    11.00000   -1.20000
AFIX   0
C7    1    0.821248    0.182158    0.378396    11.00000    0.05861    0.05552 =
         0.05213    0.00125    0.00747   -0.00486
C8    1    0.851669    0.056109    0.353817    11.00000    0.06896    0.04181 =
         0.05194   -0.00501    0.00838   -0.00469
AFIX  43
H8    2    0.849404   -0.074524    0.288867    11.00000   -1.20000
AFIX   0
C9    1    0.885250    0.119438    0.423253    11.00000    0.06011    0.03414 =
         0.05600   -0.00005    0.01081    0.00334
AFIX  43
H9    2    0.905203    0.030999    0.405311    11.00000   -1.20000
AFIX   0
C10   1    0.784895    0.110537    0.301946    11.00000    0.06642    0.09480 =
         0.08740   -0.01361   -0.00355   -0.01012
AFIX 137
H10A  2    0.784122    0.123880    0.175594    11.00000   -1.50000
H10B  2    0.766614    0.202987    0.347796    11.00000   -1.50000
H10C  2    0.780702   -0.041057    0.333557    11.00000   -1.50000
AFIX   0
HKLF 4
REM  RAINA in C2/c
REM R1 =  0.0482 for    2153 Fo > 4sig(Fo)  and  0.0662 for all    2861 data
REM    106 parameters refined using      0 restraints
END
WGHT      0.0786      0.2377
REM No hydrogen bonds found for HTAB generation
REM Highest difference peak  0.265,  deepest hole -0.153,  1-sigma level  0.045
Q1    1   0.7830 -0.0234  0.2093  11.00000  0.05    0.26
Q2    1   0.9059  0.3463  0.5597  11.00000  0.05    0.25
Q3    1   0.8227  0.2501  0.4141  11.00000  0.05    0.24
Q4    1   0.8448  0.4204  0.4647  11.00000  0.05    0.24
Q5    1   0.8886  0.2012  0.4933  11.00000  0.05    0.24
;
_shelx_res_checksum     48613
