# Supplementary material for: Crystal structure of N,N′-[(thio­phene-2,5-di­yl)bis­(methanylyl­idene)]di-p-toluidine
Source: Acta Crystallogr E Crystallogr Commun. 2015 May 13;71(Pt 6):o403. doi: 10.1107/S205698901500849X (PMC4459348; doi:10.1107/S205698901500849X)
Supplement: Supplementary file 2 [file e-71-0o403-Isup2.hkl]

#
# h,k,l, Fc-squared, Fo-squared, sigma(Fo-squared), status flag
#
data_I
_shelx_title ' RAINA in C2/c'
_shelx_refln_list_code          4
_shelx_F_calc_maximum      355.67
_exptl_crystal_F_000       672.00
_reflns_d_resolution_high  0.6591

loop_
 _space_group_symop_operation_xyz
 'x, y, z'
 '-x, y, -z+1/2'
 'x+1/2, y+1/2, z'
 '-x+1/2, y+1/2, -z+1/2'
 '-x, -y, -z'
 'x, -y, z-1/2'
 '-x+1/2, -y+1/2, -z'
 'x+1/2, -y+1/2, z-1/2'

_cell_length_a    37.1663
_cell_length_b     6.0292
_cell_length_c     7.5814
_cell_angle_alpha  90.000
_cell_angle_beta   93.452
_cell_angle_gamma  90.000

_shelx_F_squared_multiplier     1.000

loop_
 _refln_index_h
 _refln_index_k
 _refln_index_l
 _refln_F_squared_calc
 _refln_F_squared_meas
 _refln_F_squared_sigma
 _refln_observed_status
   8   0   0       1265.51       1226.94        65.70 o
  10   0   0       2381.43       2227.95       137.36 o
  12   0   0       1870.70       1933.81        26.73 o
  14   0   0       3147.93       3296.35        46.45 o
  16   0   0        426.93        429.26        10.62 o
  18   0   0        732.29        743.20        33.18 o
  20   0   0       1230.52       1625.06        26.73 o
  22   0   0         77.75        128.95         6.57 o
  24   0   0        146.51        166.07         6.99 o
  26   0   0        333.78        363.74        12.61 o
  28   0   0       5055.08       5284.43        73.63 o
  30   0   0         18.95         80.14        13.94 o
  32   0   0         39.99         41.14         4.15 o
  34   0   0        606.88        646.87        18.70 o
  36   0   0        115.89        129.07        11.28 o
  38   0   0          1.36          7.96         2.82 o
  40   0   0         32.52         33.84         7.96 o
  42   0   0         43.97         51.49         6.05 o
  44   0   0         29.08         43.14         5.63 o
  46   0   0         46.22         57.84         6.64 o
  48   0   0          7.73         15.48         4.15 o
  50   0   0          3.26         11.06         4.15 o
  52   0   0         16.56         17.25         4.69 o
  54   0   0          2.73          7.96         6.64 o
   5   1   0        216.49        209.30         8.80 o
   7   1   0         82.24         96.97         4.15 o
   9   1   0       2019.82       2004.53        81.21 o
  11   1   0       2974.38       3014.54        54.60 o
  13   1   0       2259.52       2270.56        69.35 o
  15   1   0       3893.83       4173.28       147.12 o
  17   1   0       1614.33       1606.13        26.36 o
  19   1   0        314.76        363.30         7.07 o
  21   1   0        343.65        308.86         6.59 o
  23   1   0        339.58        303.92        18.01 o
  25   1   0        399.25        397.78        13.22 o
  27   1   0        423.13        430.64        12.64 o
  29   1   0       2039.00       2060.90        65.51 o
  31   1   0        641.09        677.33        13.00 o
  33   1   0          0.81          3.89         2.11 o
  35   1   0        283.45        280.03         8.41 o
  37   1   0        100.77         92.80         5.94 o
  39   1   0         44.06         48.85         3.98 o
  41   1   0         33.44         34.03         3.34 o
  43   1   0         26.56         33.79         3.54 o
  45   1   0         12.16          7.94         2.33 o
  47   1   0          0.65         -1.99         2.17 o
  49   1   0          3.53         -2.12         4.50 o
  51   1   0          0.27          5.59         2.87 o
  53   1   0          0.00         -1.72         5.10 o
  55   1   0          0.00         -5.31         5.31 o
   0   2   0       3504.44       3942.29        77.41 o
   2   2   0        362.99        330.28         4.48 o
   4   2   0          3.11          2.21         0.54 o
   6   2   0       1290.37       1331.64        47.58 o
   8   2   0        812.47        858.75        32.15 o
  10   2   0        833.23        967.49        47.84 o
  12   2   0         95.06         73.75         2.52 o
  14   2   0       6603.06       7144.25       348.66 o
  16   2   0         78.92         59.16         2.04 o
  18   2   0          3.42         14.29         1.89 o
  20   2   0       1354.33       1425.56        63.54 o
  22   2   0        288.08        304.44        11.38 o
  24   2   0         26.94         31.77         2.59 o
  26   2   0         90.59         91.95         4.82 o
  28   2   0        216.46        210.11        10.73 o
  30   2   0        264.92        284.76        17.65 o
  32   2   0        186.09        189.10        15.48 o
  34   2   0         98.16         70.31         5.07 o
  36   2   0         30.31         30.95         3.83 o
  38   2   0          5.09          4.42         2.30 o
  40   2   0         11.57         10.28         2.87 o
  42   2   0         87.60         91.94         6.36 o
  44   2   0          0.88          0.44         2.30 o
  46   2   0          1.97          5.97         3.41 o
  48   2   0         18.03         21.23         4.69 o
  50   2   0          1.36         13.27         4.42 o
  52   2   0          0.10          2.49         3.41 o
   1   3   0         34.67         44.61         3.03 o
   3   3   0         27.74         29.55         1.83 o
   5   3   0       2456.66       2799.40        50.94 o
   7   3   0        710.36        848.13        20.18 o
   9   3   0        695.05        747.36        26.66 o
  11   3   0         23.88         31.34         2.28 o
  13   3   0         16.19         14.50         0.92 o
  15   3   0        505.21        570.78        27.78 o
  17   3   0        427.66        437.43        25.19 o
  19   3   0         60.55         51.37         3.27 o
  21   3   0         94.57         86.86         5.30 o
  23   3   0         61.29         43.81         2.13 o
  25   3   0        233.75        225.08        18.54 o
  27   3   0        135.68        134.95         4.81 o
  29   3   0         77.64         79.30         3.90 o
  31   3   0          2.53          3.48         1.70 o
  33   3   0         14.80         12.33         7.30 o
  35   3   0         17.58          9.48         3.32 o
  37   3   0         10.29          1.33         3.98 o
  39   3   0         20.52         21.83         8.63 o
  41   3   0          0.39          5.31         3.41 o
  43   3   0         30.99         35.15         7.96 o
  45   3   0         17.06         17.82         4.15 o
  47   3   0          1.71          3.03         3.19 o
  49   3   0         19.74         21.03         5.31 o
   0   4   0       5575.85       6095.74        71.63 o
   2   4   0        566.36        550.04        14.69 o
   4   4   0         26.84         14.96         1.08 o
   6   4   0          3.40          5.14         0.88 o
   8   4   0         31.05         26.35         1.53 o
  10   4   0        203.07        193.85         8.49 o
  12   4   0         24.96         27.57         1.93 o
  14   4   0         46.31         49.29         2.67 o
  16   4   0          0.14          0.57         0.88 o
  18   4   0         38.03         40.67         2.77 o
  20   4   0        831.07        793.48        35.61 o
  22   4   0        231.29        212.67        11.28 o
  24   4   0         25.92         35.04         2.28 o
  26   4   0         16.49         19.27         2.17 o
  28   4   0        176.54        152.90        23.89 o
  30   4   0         13.79         10.62         3.19 o
  32   4   0         18.58          7.30         3.32 o
  34   4   0         14.30          7.58         3.19 o
  36   4   0          4.43          1.33         2.82 o
  38   4   0          0.00          0.66         2.82 o
  40   4   0          4.30          8.34         3.19 o
  42   4   0          0.65          7.96         4.69 o
  44   4   0          1.23          3.65         6.64 o
  46   4   0          0.06          1.33         3.19 o
   1   5   0        441.80        482.09         8.21 o
   3   5   0        406.38        439.66        10.05 o
   5   5   0        794.79        909.74        13.20 o
   7   5   0         29.71         27.00         1.55 o
   9   5   0        444.88        471.51        10.93 o
  11   5   0        332.98        331.10        11.67 o
  13   5   0        461.46        441.59        16.03 o
  15   5   0        113.67        119.17         4.85 o
  17   5   0         28.79         27.55         2.37 o
  19   5   0        205.25        186.91         9.79 o
  21   5   0         44.19         45.25         2.47 o
  23   5   0        168.43        175.15         8.51 o
  25   5   0          7.54          4.70         1.65 o
  27   5   0          0.60          6.79         1.81 o
  29   5   0        166.86        151.69        12.61 o
  31   5   0         70.02         71.16         6.57 o
  33   5   0         19.72         27.32         9.29 o
  35   5   0          3.28          4.65         7.96 o
  37   5   0          5.43          6.26         3.19 o
  39   5   0         35.52         48.19        14.60 o
  41   5   0         17.96         19.31         4.69 o
  43   5   0          0.04          3.48         3.41 o
   0   6   0         71.00         72.57         4.47 o
   2   6   0         37.23         41.26         2.81 o
   4   6   0         26.31         25.69         2.37 o
   6   6   0         80.61         87.29         4.01 o
   8   6   0         78.35         75.22         3.70 o
  10   6   0          5.92          6.55         1.28 o
  12   6   0         75.51         68.61         3.59 o
  14   6   0        728.91        723.46        22.58 o
  16   6   0        143.03        155.16         6.36 o
  18   6   0         91.54        105.71         4.61 o
  20   6   0        276.52        265.15        10.59 o
  22   6   0        100.37         91.76         5.12 o
  24   6   0         65.21         65.94         4.69 o
  26   6   0         58.03         57.55         3.77 o
  28   6   0         60.09         54.12         4.12 o
  30   6   0        103.94        104.40         9.28 o
  32   6   0        102.40         97.05         8.45 o
  34   6   0         43.41         38.53         5.63 o
  36   6   0         10.28         10.62         3.75 o
  38   6   0          0.03         -3.41         3.98 o
  40   6   0          3.30          1.33         3.98 o
   1   7   0        205.98        206.90         8.43 o
   3   7   0        176.38        187.76         7.45 o
   5   7   0         62.52         75.47         4.65 o
   7   7   0        211.55        224.21         8.62 o
   9   7   0        357.85        377.29        12.04 o
  11   7   0         68.29         70.44         3.58 o
  13   7   0         78.32         84.54         4.04 o
  15   7   0        240.09        258.76         7.10 o
  17   7   0        237.43        247.89         8.66 o
  19   7   0        171.08        170.30         7.12 o
  21   7   0         48.99         44.61         5.32 o
  23   7   0          1.89          1.56         2.04 o
  25   7   0          0.09         -0.53         1.56 o
  27   7   0          1.91          3.19         2.63 o
  29   7   0         11.31          5.97         2.82 o
  31   7   0         10.40         11.38         3.98 o
  33   7   0          0.95          1.33         3.98 o
   0   8   0        106.01         98.99         8.45 o
   2   8   0         24.31         16.86         3.06 o
   4   8   0          5.12          2.84         3.26 o
   6   8   0        108.67        102.62         5.97 o
   8   8   0         93.43         97.75         6.32 o
  10   8   0         12.25          9.91         3.45 o
  12   8   0         61.57         66.43         4.79 o
  14   8   0        158.98        173.80        19.24 o
  16   8   0         75.41         97.08        17.25 o
  18   8   0         47.27         60.48         8.63 o
  20   8   0        149.73        194.20        12.64 o
  22   8   0         41.87         41.14         9.29 o
  24   8   0          5.36          3.98         3.98 o
  26   8   0          2.42          7.96         5.31 o
   1   9   0         15.91         23.89         6.64 o
   3   9   0          1.25         -2.65         2.65 o
   5   9   0          7.85         19.91         6.64 o
   7   9   0          5.01          1.33         2.65 o
 -55   1   1          1.40          1.33         5.31 o
 -53   1   1          7.23          6.26         3.27 o
 -51   1   1          4.02          4.35         2.87 o
 -49   1   1          0.11         -1.21         2.79 o
 -47   1   1         25.00         26.40         4.82 o
 -45   1   1          0.67         -0.92         2.60 o
 -43   1   1          4.81          6.88         3.04 o
 -41   1   1         44.01         40.65         6.06 o
 -39   1   1         26.42         27.78         3.52 o
 -37   1   1         67.53         57.69         4.12 o
 -35   1   1          3.44          5.64         1.99 o
 -33   1   1        507.54        537.86        12.73 o
 -31   1   1        337.52        351.49         9.25 o
 -29   1   1       1371.09       1464.22        20.22 o
 -27   1   1          4.34          6.12         1.57 o
 -25   1   1        375.69        411.83        10.92 o
 -23   1   1         58.84         50.53         2.78 o
 -21   1   1        527.35        556.19        19.32 o
 -19   1   1       2322.08       2784.05        52.47 o
 -17   1   1         61.75         47.10         2.73 o
 -15   1   1         18.89         21.58         1.70 o
 -13   1   1       3656.95       3845.56       121.64 o
 -11   1   1        850.16        897.96        32.15 o
  -9   1   1        922.82       1165.99        38.70 o
  -7   1   1        395.19        461.89         9.19 o
  -5   1   1      17253.70      18307.57       248.77 o
  -3   1   1       4443.60       4843.96        39.07 o
  -1   1   1       2842.65       3384.73        40.35 o
   1   1   1      27850.70      30711.89       284.50 o
   3   1   1        377.70        473.87         6.13 o
   5   1   1        108.91        102.58         4.20 o
   7   1   1        990.13        906.55        13.46 o
   9   1   1       1213.49       1305.91        15.23 o
  11   1   1        405.89        425.77         8.77 o
  13   1   1        137.08        143.71         5.00 o
  15   1   1       4878.83       5559.09       141.95 o
  17   1   1        490.75        479.86        15.33 o
  19   1   1         58.75         60.27         3.45 o
  21   1   1       1110.28       1099.40        41.76 o
  23   1   1        197.88        211.07         5.61 o
  25   1   1       1296.99       1303.86        44.63 o
  27   1   1        173.67        161.74         5.25 o
  29   1   1        386.96        371.64         9.58 o
  31   1   1         10.39         12.98         2.68 o
  33   1   1         84.40         94.32         4.39 o
  35   1   1         35.82         22.77         2.53 o
  37   1   1         30.25         24.60         2.93 o
  39   1   1         29.43         19.72         2.78 o
  41   1   1          3.39          4.40         1.62 o
  43   1   1         18.85         18.99         3.27 o
  45   1   1          0.81          2.17         2.49 o
  47   1   1          5.92          7.12         2.24 o
  49   1   1         19.49         27.76         4.29 o
  51   1   1          4.10          4.72         5.77 o
  53   1   1          1.43          4.09         2.87 o
  55   1   1          0.28          6.64         5.31 o
 -52   2   1         15.93         21.51         5.63 o
 -50   2   1          8.02         10.62         4.42 o
 -48   2   1          2.15          3.60         3.19 o
 -46   2   1          5.79          9.73         4.15 o
 -44   2   1         11.28         16.06         3.27 o
 -42   2   1        113.58        121.11         7.59 o
 -40   2   1         26.53         31.14         3.83 o
 -38   2   1          5.51          3.10         2.30 o
 -36   2   1         24.73         26.85         3.52 o
 -34   2   1        204.02        191.58        10.21 o
 -32   2   1          0.04          0.57         1.93 o
 -30   2   1          0.35         -0.66         1.70 o
 -28   2   1        182.87        169.44         7.61 o
 -26   2   1        137.11        149.35         7.36 o
 -24   2   1        307.27        320.43        12.02 o
 -22   2   1         50.87         49.20         3.27 o
 -20   2   1         17.46         17.17         2.04 o
 -18   2   1       1567.85       1581.37        38.31 o
 -16   2   1       1018.80       1118.87        62.07 o
 -14   2   1       4669.52       4916.17       216.66 o
 -12   2   1       1197.57       1354.30        37.58 o
 -10   2   1        988.66        908.02        22.45 o
  -8   2   1       2171.30       2285.03        51.92 o
  -6   2   1        843.85        704.95        12.60 o
  -4   2   1        238.30        263.58         5.16 o
  -2   2   1        376.45        404.72         4.11 o
   0   2   1      11085.72      12177.66       157.68 o
   2   2   1        100.10        103.86         2.45 o
   4   2   1        603.88        526.83        12.46 o
   6   2   1       2220.46       2406.42        41.97 o
   8   2   1       2248.25       2358.23        93.58 o
  10   2   1       7214.72       8066.16       241.27 o
  12   2   1        949.40       1064.69        41.58 o
  14   2   1       1034.52       1103.60        37.30 o
  16   2   1         42.24         51.69         3.75 o
  18   2   1        300.36        312.21        14.49 o
  20   2   1        260.39        223.30         5.87 o
  22   2   1        241.10        256.16         7.32 o
  24   2   1         15.67         13.38         1.81 o
  26   2   1         21.82         29.18         3.06 o
  28   2   1        205.97        200.36         9.56 o
  30   2   1        924.12        894.18        24.90 o
  32   2   1        118.53        104.10         4.57 o
  34   2   1        211.60        185.40        11.48 o
  36   2   1         55.26         50.82         4.82 o
  38   2   1         67.42         77.55         5.76 o
  40   2   1         19.77         23.53         3.06 o
  42   2   1          8.98          6.27         3.98 o
  44   2   1          8.59          7.43         3.57 o
  46   2   1         23.16         18.36         3.68 o
  48   2   1          6.71          8.46         5.97 o
  50   2   1         32.27         39.26         6.05 o
  52   2   1         23.92         21.23         6.64 o
 -49   3   1          4.04          3.83         4.15 o
 -47   3   1          0.01          4.81         4.65 o
 -45   3   1         14.85         12.39         4.15 o
 -43   3   1         99.98        116.54         9.82 o
 -41   3   1         24.08         31.08         5.10 o
 -39   3   1         36.02         42.08         5.40 o
 -37   3   1        129.57        135.26         9.38 o
 -35   3   1         16.23         21.10         4.15 o
 -33   3   1        129.32        123.84         9.95 o
 -31   3   1        138.01        132.05         9.29 o
 -29   3   1        564.44        578.94        21.83 o
 -27   3   1        119.04        138.75         9.84 o
 -25   3   1        577.68        569.78        35.14 o
 -23   3   1        694.54        633.20        46.55 o
 -21   3   1        589.06        518.48         9.07 o
 -19   3   1         26.99         19.92         1.48 o
 -17   3   1        971.34        963.89        30.13 o
 -15   3   1       1605.54       1811.03        62.12 o
 -13   3   1        746.58        718.68        25.03 o
 -11   3   1       1549.68       1600.14        38.60 o
  -9   3   1        984.20       1070.90        23.75 o
  -7   3   1        574.86        448.72        10.03 o
  -5   3   1        356.32        362.78         6.73 o
  -3   3   1       1740.04       1729.93        20.67 o
  -1   3   1       1242.63       1445.73        29.03 o
   1   3   1       1010.61       1388.45        24.27 o
   3   3   1        621.68        653.74        13.42 o
   5   3   1       3507.27       3842.29        85.14 o
   7   3   1       1306.38       1461.22        21.98 o
   9   3   1        212.48        236.17         3.79 o
  11   3   1       2582.43       2927.74        83.79 o
  13   3   1       1044.22       1076.69        44.41 o
  15   3   1        216.72        156.63         8.28 o
  17   3   1        705.56        634.46        26.40 o
  19   3   1        230.87        220.82        11.95 o
  21   3   1       1311.48       1266.58        66.64 o
  23   3   1        552.18        565.99        25.23 o
  25   3   1        249.01        239.48        12.55 o
  27   3   1         46.56         44.25         3.83 o
  29   3   1         12.43          3.45         2.06 o
  31   3   1         31.38         30.73         3.27 o
  33   3   1        101.77         90.86        13.94 o
  35   3   1         76.03         83.96        15.93 o
  37   3   1         32.72         29.21         4.42 o
  39   3   1        166.02        165.04        20.57 o
  41   3   1         21.54         11.28         3.75 o
  43   3   1          0.03         -2.65         2.82 o
  45   3   1          5.43         10.32         4.15 o
  47   3   1          2.00          3.54         4.15 o
  49   3   1         37.72         34.30         6.05 o
 -46   4   1          1.85          5.69         3.19 o
 -44   4   1         11.28         13.86         4.15 o
 -42   4   1         69.69         68.27         7.94 o
 -40   4   1         42.54         44.55         6.57 o
 -38   4   1         39.89         37.84         5.63 o
 -36   4   1        131.06        154.36        10.32 o
 -34   4   1        104.51        117.18         8.88 o
 -32   4   1        108.08        112.83         6.03 o
 -30   4   1        101.28        118.93         6.38 o
 -28   4   1         79.66         92.59         5.25 o
 -26   4   1        563.15        587.85        30.10 o
 -24   4   1       1302.47       1247.99        56.23 o
 -22   4   1        229.83        214.64         9.06 o
 -20   4   1         84.05         69.73         4.25 o
 -18   4   1        121.60        102.42         6.13 o
 -16   4   1         81.48         75.46         5.05 o
 -14   4   1        956.18        895.57        32.55 o
 -12   4   1        123.61        130.10         3.68 o
 -10   4   1         98.10         86.01         3.30 o
  -8   4   1       2832.17       2935.23        65.09 o
  -6   4   1       1040.48       1005.38        16.06 o
  -4   4   1        150.31        167.79         3.92 o
  -2   4   1          0.22         -0.13         0.62 o
   0   4   1        215.07        171.36        10.25 o
   2   4   1        698.46        764.35        15.17 o
   4   4   1       1460.60       1537.63        31.85 o
   6   4   1        545.83        534.16        18.46 o
   8   4   1        425.97        448.12        13.65 o
  10   4   1        250.67        207.95        20.40 o
  12   4   1        126.31        126.61         5.64 o
  14   4   1        687.47        700.18        23.35 o
  16   4   1          1.12          0.66         1.09 o
  18   4   1        157.93        136.54         6.43 o
  20   4   1       2730.20       2686.49       136.61 o
  22   4   1        626.87        666.28        36.21 o
  24   4   1          5.14          7.43         1.56 o
  26   4   1        197.90        208.82        11.05 o
  28   4   1        292.98        286.88        18.77 o
  30   4   1         72.03         67.83         5.25 o
  32   4   1        114.71        141.70         9.82 o
  34   4   1        142.77        152.04        23.89 o
  36   4   1         78.00         88.27        13.94 o
  38   4   1         40.04         37.79         5.40 o
  40   4   1         18.63         21.79        11.28 o
  42   4   1         12.76         12.74         4.42 o
  44   4   1          4.34          4.65         3.75 o
  46   4   1          0.50          5.97         3.75 o
 -43   5   1         22.10         18.94         5.10 o
 -41   5   1          0.07          7.30         3.75 o
 -39   5   1          9.06          9.29         3.75 o
 -37   5   1         61.71         80.80        12.61 o
 -35   5   1         41.66         50.99        13.94 o
 -33   5   1         32.06         28.67         4.69 o
 -31   5   1          1.27          5.31         2.82 o
 -29   5   1          0.02         -1.09         1.09 o
 -27   5   1          7.25          7.08         1.74 o
 -25   5   1         38.49         39.30         2.81 o
 -23   5   1        556.18        564.82        29.25 o
 -21   5   1         40.81         34.73         2.24 o
 -19   5   1        304.32        278.27        11.47 o
 -17   5   1        118.68        122.83         5.54 o
 -15   5   1        299.81        314.25        13.45 o
 -13   5   1         61.06         54.94         2.67 o
 -11   5   1        452.49        448.02        13.95 o
  -9   5   1       3014.86       3166.70        54.41 o
  -7   5   1       1229.87       1246.86        17.49 o
  -5   5   1        664.46        679.91        10.62 o
  -3   5   1        288.74        295.67         5.78 o
  -1   5   1        322.94        310.10         5.81 o
   1   5   1       1026.09       1016.81        12.76 o
   3   5   1       1537.86       1609.96        30.10 o
   5   5   1       2128.06       2304.43        52.79 o
   7   5   1        498.53        528.25        14.34 o
   9   5   1          2.59          2.43         1.08 o
  11   5   1        140.10        167.65         4.96 o
  13   5   1         35.89         41.34         2.24 o
  15   5   1        232.51        223.02        10.09 o
  17   5   1        122.82        130.50         6.23 o
  19   5   1        726.08        771.89        43.82 o
  21   5   1         22.12         25.07         2.37 o
  23   5   1          2.93          2.92         1.19 o
  25   5   1          0.06          1.09         1.53 o
  27   5   1          3.55          6.09         1.81 o
  29   5   1         84.96         84.67         9.50 o
  31   5   1         52.17         47.41         4.47 o
  33   5   1         26.41         33.07         5.31 o
  35   5   1         41.06         46.89         6.05 o
  37   5   1         13.15         14.30         4.15 o
  39   5   1          2.31          5.31         4.65 o
  41   5   1          4.78          2.84         7.30 o
  43   5   1          0.01          5.31         6.64 o
 -40   6   1          9.31         -1.33         3.98 o
 -38   6   1         99.42        133.06        14.60 o
 -36   6   1         23.72         24.94         7.30 o
 -34   6   1         19.63         18.39         4.15 o
 -32   6   1         22.26         32.05         6.64 o
 -30   6   1         26.49         32.37         4.19 o
 -28   6   1         76.19         84.26        10.48 o
 -26   6   1          8.74          8.29         1.99 o
 -24   6   1          2.75          1.33         1.86 o
 -22   6   1        221.01        226.61         9.89 o
 -20   6   1        133.51        141.13         5.79 o
 -18   6   1         70.21         65.47         3.50 o
 -16   6   1         48.68         46.52         2.98 o
 -14   6   1         55.02         50.79         3.17 o
 -12   6   1        161.13        143.12         5.17 o
 -10   6   1        554.30        553.88         9.50 o
  -8   6   1         58.66         55.67         2.78 o
  -6   6   1         66.89         71.70         3.17 o
  -4   6   1        116.96        111.91         4.48 o
  -2   6   1         68.49         67.75         3.50 o
   0   6   1        105.19        108.84         4.04 o
   2   6   1         41.62         44.98         2.59 o
   4   6   1         48.44         40.61         2.36 o
   6   6   1       1108.30       1171.21        26.61 o
   8   6   1        145.23        129.42         4.85 o
  10   6   1        559.83        602.42        23.08 o
  12   6   1         13.06          9.58         1.63 o
  14   6   1         52.00         46.25         3.43 o
  16   6   1         28.59         31.70         2.54 o
  18   6   1         41.90         34.79         2.93 o
  20   6   1         45.00         49.44         4.02 o
  22   6   1         42.65         46.49         3.78 o
  24   6   1         40.03         37.38         4.04 o
  26   6   1         22.58         26.73         3.11 o
  28   6   1         23.70         31.17         3.32 o
  30   6   1         49.04         50.18         3.90 o
  32   6   1         48.97         48.84         4.94 o
  34   6   1        112.61        148.39        37.16 o
  36   6   1          5.65          6.30         3.41 o
  38   6   1         16.19         20.47         7.30 o
  40   6   1          6.33         14.60         6.64 o
 -33   7   1          2.01          1.33         3.98 o
 -31   7   1         14.44         11.94         3.75 o
 -29   7   1         17.25         16.99         5.31 o
 -27   7   1          0.20         -1.33         2.82 o
 -25   7   1          1.22          5.69         3.19 o
 -23   7   1         45.48         50.20         5.63 o
 -21   7   1          1.13          2.58         1.62 o
 -19   7   1          2.24          1.77         1.74 o
 -17   7   1          0.29          5.40         2.11 o
 -15   7   1          0.35          2.21         2.30 o
 -13   7   1         21.65         23.44         2.93 o
 -11   7   1          0.41         -1.56         1.56 o
  -9   7   1         86.69         92.06         5.31 o
  -7   7   1          0.29          0.53         1.56 o
  -5   7   1         33.40         33.13         3.32 o
  -3   7   1          5.10          7.34         2.11 o
  -1   7   1          7.17          6.27         1.43 o
   1   7   1          4.42          1.59         1.56 o
   3   7   1          0.15          3.05         1.72 o
   5   7   1          8.54          7.19         1.45 o
   7   7   1          0.07          4.25         1.57 o
   9   7   1          1.78          0.71         1.35 o
  11   7   1         11.50         11.56         1.76 o
  13   7   1          7.45          5.38         1.62 o
  15   7   1          0.10          1.73         1.56 o
  17   7   1         14.46         10.79         2.11 o
  19   7   1         81.98         72.50         4.89 o
  21   7   1          1.39          3.27         2.98 o
  23   7   1          3.72          2.77         2.49 o
  25   7   1         44.18         40.71         5.42 o
  27   7   1         25.16         21.86         3.27 o
  29   7   1          1.28          0.38         1.93 o
  31   7   1          5.45          6.64         2.82 o
 -24   8   1         25.96         37.16         7.96 o
 -22   8   1          9.14         11.28         3.75 o
 -20   8   1          1.99          3.16         4.81 o
 -18   8   1          0.05          1.69         2.49 o
 -16   8   1          0.25          1.99         2.30 o
 -14   8   1          0.14          2.30         2.11 o
 -12   8   1          0.71          4.34         2.11 o
 -10   8   1          0.83          3.36         1.81 o
  -8   8   1          7.93          9.57         2.25 o
  -6   8   1          0.04          0.55         2.87 o
  -4   8   1          5.53          5.31         2.49 o
  -2   8   1         17.46         32.27         5.10 o
   0   8   1          7.59          7.24         2.49 o
   2   8   1          1.56          1.77         2.30 o
   4   8   1          9.22          9.41         2.49 o
   6   8   1          0.03          1.33         3.13 o
   8   8   1          0.12         -3.32         4.65 o
  10   8   1          3.39          4.46         2.49 o
  12   8   1          0.91          3.16         2.31 o
  14   8   1          1.11          1.33         2.82 o
  16   8   1          5.97          3.86         2.49 o
  18   8   1         24.77         26.88         3.34 o
  20   8   1         19.77         15.57         3.98 o
  22   8   1          9.18          9.29         2.82 o
  24   8   1          8.39          1.99         5.97 o
  -1   9   1         24.61         34.51         7.96 o
   1   9   1         33.61         31.85         7.96 o
 -54   0   2          1.39         -2.65         5.31 o
 -52   0   2          0.29          1.33         5.31 o
 -50   0   2         24.86         30.52         9.29 o
 -48   0   2         19.22         26.54         6.64 o
 -46   0   2          2.81          7.96         5.31 o
 -44   0   2         17.62         17.11         4.15 o
 -42   0   2         24.90         37.51         5.10 o
 -40   0   2         46.39         55.12         6.37 o
 -38   0   2        311.06        325.94        15.93 o
 -36   0   2         45.18         29.74         5.97 o
 -34   0   2          0.04         18.14         7.30 o
 -32   0   2       3584.73       3846.58        59.59 o
 -30   0   2         93.44         90.33         6.57 o
 -28   0   2        426.30        416.37        14.08 o
 -26   0   2          0.08          1.99         1.99 o
 -24   0   2         46.10         47.78         4.15 o
 -22   0   2        121.52        112.05         6.05 o
 -20   0   2        472.55        485.35        21.23 o
 -18   0   2        836.00        786.68        27.87 o
 -16   0   2       1689.56       1656.54        40.48 o
 -14   0   2       4587.07       4771.19        87.59 o
 -12   0   2        370.92        492.38        15.93 o
 -10   0   2        480.06        579.97        17.25 o
  -8   0   2       3651.32       3467.90        63.70 o
  -6   0   2      16055.86      16994.95       303.92 o
  -4   0   2     126498.58     131723.31      1211.69 o
  -2   0   2       4695.50       4709.77       115.20 o
   0   0   2          4.89          3.03         2.65 o
   2   0   2       5564.63       5476.97        84.28 o
   4   0   2       1199.17       1283.54        29.20 o
   6   0   2        986.61        867.43        26.15 o
   8   0   2       1977.89       2012.24        40.61 o
  10   0   2       1575.38       1372.52        24.52 o
  12   0   2       1163.46       1142.68        14.03 o
  14   0   2       2585.75       2666.05        28.73 o
  16   0   2       6149.81       6695.00        82.57 o
  18   0   2        311.94        316.01         8.88 o
  20   0   2        783.47        690.26        14.93 o
  22   0   2        468.07        470.94        12.09 o
  24   0   2       1825.02       1645.76        28.11 o
  26   0   2         67.40         77.33         5.10 o
  28   0   2        140.46        124.88         6.99 o
  30   0   2         88.75         81.73         6.05 o
  32   0   2         83.59         77.85         6.05 o
  34   0   2         72.78         73.56         6.05 o
  36   0   2         35.70         45.24         7.96 o
  38   0   2         53.56         66.08        12.61 o
  40   0   2         35.71         43.80         5.40 o
  42   0   2         49.07         67.63        11.28 o
  44   0   2         12.77         21.13         4.15 o
  46   0   2          8.61         11.94         5.31 o
  48   0   2         36.15         58.40        10.62 o
  50   0   2          1.80          7.96         6.64 o
  52   0   2          4.71          3.98         5.31 o
 -53   1   2          1.73          0.53         2.73 o
 -51   1   2          0.22          1.80         3.27 o
 -49   1   2          6.69          3.14         2.49 o
 -47   1   2          6.41         10.62         3.06 o
 -45   1   2         34.95         33.87         4.29 o
 -43   1   2         62.28         71.02         6.13 o
 -41   1   2          1.72          0.88         2.30 o
 -39   1   2         88.69         84.04         6.16 o
 -37   1   2        223.57        221.95         9.43 o
 -35   1   2        288.85        316.83        10.73 o
 -33   1   2        281.77        267.49         9.96 o
 -31   1   2        799.71        846.45        35.59 o
 -29   1   2        542.16        528.70        17.01 o
 -27   1   2          4.05          2.65         2.19 o
 -25   1   2         87.96         77.64         4.29 o
 -23   1   2         85.93         78.45         4.29 o
 -21   1   2        699.97        679.07        23.88 o
 -19   1   2        810.15        739.80        35.53 o
 -17   1   2       2240.10       2443.71        68.60 o
 -15   1   2       1283.16       1204.95        16.82 o
 -13   1   2       1633.11       1749.81        21.65 o
 -11   1   2         50.58         36.98         1.99 o
  -9   1   2       2229.75       2362.85        54.76 o
  -7   1   2        750.28        772.26        11.43 o
  -5   1   2        105.47        110.09         2.78 o
  -3   1   2      33061.29      35091.12       834.13 o
  -1   1   2       7775.41       8373.18        98.86 o
   1   1   2      12922.39      13820.17       158.61 o
   3   1   2        335.35        347.49         9.39 o
   5   1   2        375.42        314.69         8.48 o
   7   1   2       1512.19       1562.17        46.32 o
   9   1   2       1462.53       1369.61        16.18 o
  11   1   2       3963.77       4148.02        77.44 o
  13   1   2        993.51        946.53         9.14 o
  15   1   2        162.05        196.57         3.65 o
  17   1   2        384.85        335.81         5.44 o
  19   1   2        346.95        269.47         5.34 o
  21   1   2        451.81        444.06         8.57 o
  23   1   2        433.96        392.87        12.45 o
  25   1   2       3051.72       2985.28       140.99 o
  27   1   2        557.72        523.08        10.21 o
  29   1   2         85.45         71.91         3.71 o
  31   1   2        498.49        458.56        10.21 o
  33   1   2        250.43        226.67         7.07 o
  35   1   2          9.86         15.03         2.25 o
  37   1   2         20.69         19.40         2.33 o
  39   1   2         66.01         69.62         5.59 o
  41   1   2         15.49         10.62         2.73 o
  43   1   2          4.33          7.03         2.73 o
  45   1   2          0.88         -1.23         2.84 o
  47   1   2          0.94          1.45         3.41 o
  49   1   2          5.63          5.50         3.27 o
  51   1   2          0.16         -0.68         2.66 o
  53   1   2          2.62         -3.98         5.31 o
 -50   2   2          0.32          6.64         3.75 o
 -48   2   2          0.24          0.50         3.41 o
 -46   2   2         54.17         74.91         7.94 o
 -44   2   2          5.66          9.79         5.97 o
 -42   2   2          7.40          9.29         2.49 o
 -40   2   2         24.23         20.52         3.58 o
 -38   2   2         86.90         82.10         5.59 o
 -36   2   2         81.10         66.24         5.36 o
 -34   2   2        129.60        140.10         7.38 o
 -32   2   2        140.59        130.65         6.61 o
 -30   2   2         51.17         55.64         4.47 o
 -28   2   2         22.12         30.25         3.06 o
 -26   2   2        190.13        177.30         8.01 o
 -24   2   2        576.17        592.26        22.60 o
 -22   2   2          4.41         -0.44         1.53 o
 -20   2   2        155.70        178.93         5.25 o
 -18   2   2       3083.67       3253.71        49.00 o
 -16   2   2         31.91         29.55         2.59 o
 -14   2   2        140.85        226.63         5.75 o
 -12   2   2        252.98        283.23         7.28 o
 -10   2   2        223.19        221.26         4.94 o
  -8   2   2        736.52        696.76        11.81 o
  -6   2   2        542.60        551.12         6.97 o
  -4   2   2        201.87        162.71         2.84 o
  -2   2   2        478.23        446.49         9.33 o
   0   2   2        482.43        461.80         5.05 o
   2   2   2        333.00        364.89         5.25 o
   4   2   2        196.19        180.14         3.96 o
   6   2   2         65.36         83.36         2.54 o
   8   2   2        316.92        282.78         5.97 o
  10   2   2       2727.95       2997.61        42.65 o
  12   2   2        334.36        239.08        13.60 o
  14   2   2        326.29        272.54        21.52 o
  16   2   2        390.99        364.97         7.91 o
  18   2   2         85.71         93.37         3.36 o
  20   2   2        416.25        366.82         9.60 o
  22   2   2         74.63         63.16         3.38 o
  24   2   2         48.54         40.91         2.28 o
  26   2   2        538.07        525.63        24.83 o
  28   2   2        410.74        418.67        20.48 o
  30   2   2          6.32         -1.82         2.93 o
  32   2   2         11.97          9.98         3.29 o
  34   2   2         16.79         17.31         3.45 o
  36   2   2         10.71          6.10         1.77 o
  38   2   2         47.48         49.57         4.82 o
  40   2   2          7.35          8.76         2.73 o
  42   2   2         10.87          9.59         2.96 o
  44   2   2          8.34          6.36         2.88 o
  46   2   2          1.09          2.77         2.87 o
  48   2   2          2.89         16.89         5.10 o
  50   2   2          1.07          5.97         3.75 o
  52   2   2          0.28          0.00         3.98 o
 -49   3   2          6.69          7.30         3.75 o
 -47   3   2          1.99         -2.28         3.19 o
 -45   3   2          0.74         -0.66         2.82 o
 -43   3   2          5.21          8.63         3.75 o
 -41   3   2         17.19         20.65         5.10 o
 -39   3   2          5.42          9.95         4.65 o
 -37   3   2          3.39          0.66         2.82 o
 -35   3   2          3.40          3.54         2.37 o
 -33   3   2         18.28         27.22         4.69 o
 -31   3   2        119.51        110.09        20.57 o
 -29   3   2        101.06        100.57        10.62 o
 -27   3   2          9.68          5.31         1.53 o
 -25   3   2         53.95         39.75         3.28 o
 -23   3   2        462.23        531.70        27.41 o
 -21   3   2         59.13         58.48         3.83 o
 -19   3   2          1.95          2.35         1.53 o
 -17   3   2        485.54        521.33        11.65 o
 -15   3   2        300.01        294.68         7.04 o
 -13   3   2          2.52          0.13         0.63 o
 -11   3   2        641.39        640.69        18.83 o
  -9   3   2       1978.62       2041.48        42.76 o
  -7   3   2          0.02          0.20         0.71 o
  -5   3   2          4.35          3.56         0.72 o
  -3   3   2         87.42         90.01         2.87 o
  -1   3   2         67.90         57.10         2.09 o
   1   3   2       1990.31       2369.87        18.86 o
   3   3   2        517.15        531.70         9.12 o
   5   3   2        601.62        590.75        20.26 o
   7   3   2          1.06          1.23         0.55 o
   9   3   2          0.10          0.66         0.54 o
  11   3   2       1364.69       1650.25        57.81 o
  13   3   2        546.03        565.71        19.14 o
  15   3   2        223.96        222.81        10.29 o
  17   3   2        311.00        290.03        11.18 o
  19   3   2        366.61        299.83        12.86 o
  21   3   2        594.50        535.41        24.74 o
  23   3   2        159.14        159.84         5.62 o
  25   3   2         96.36         87.52         3.71 o
  27   3   2          0.02          1.14         1.26 o
  29   3   2         72.09         60.70         3.35 o
  31   3   2         51.22         43.45         4.46 o
  33   3   2         40.46         28.25         3.27 o
  35   3   2          5.30          3.72         2.21 o
  37   3   2          0.40         -3.32         3.32 o
  39   3   2         35.31         36.80         7.30 o
  41   3   2         21.73         20.59         4.69 o
  43   3   2          0.04         -0.66         3.32 o
  45   3   2         36.36         54.62         6.99 o
  47   3   2         19.58         27.01         6.05 o
  49   3   2          5.82         10.62         3.98 o
 -46   4   2          3.69          6.64         3.75 o
 -44   4   2          2.74          9.29         4.69 o
 -42   4   2         14.86         12.68         5.31 o
 -40   4   2          0.00          2.09         3.98 o
 -38   4   2          0.53         -1.99         2.82 o
 -36   4   2          7.33          5.00         2.04 o
 -34   4   2          2.13         -0.80         2.00 o
 -32   4   2        198.11        185.96         8.36 o
 -30   4   2          4.40          3.79         2.55 o
 -28   4   2         30.92         20.02         2.43 o
 -26   4   2         65.56         64.92         4.12 o
 -24   4   2        163.70        166.71         7.47 o
 -22   4   2          5.73          6.34         1.74 o
 -20   4   2         11.66          9.01         1.74 o
 -18   4   2         48.14         42.62         2.90 o
 -16   4   2         72.38         73.11         3.86 o
 -14   4   2        490.87        471.23         9.27 o
 -12   4   2        315.01        277.56         8.15 o
 -10   4   2         41.46         40.15         1.55 o
  -8   4   2        389.36        347.23        16.94 o
  -6   4   2        774.78        664.86        26.10 o
  -4   4   2       2853.99       2926.96        74.80 o
  -2   4   2        298.18        283.55         6.45 o
   0   4   2          7.77          2.76         0.59 o
   2   4   2         62.57         75.20         2.82 o
   4   4   2         13.13          7.24         0.70 o
   6   4   2         39.20         27.91         1.58 o
   8   4   2         17.95         11.76         1.25 o
  10   4   2         92.68        105.28         4.42 o
  12   4   2         12.23         13.10         1.45 o
  14   4   2          3.85          2.25         0.80 o
  16   4   2        975.87        913.89        37.89 o
  18   4   2        137.64        117.68         4.34 o
  20   4   2        188.01        194.66         9.45 o
  22   4   2          7.27          9.16         1.56 o
  24   4   2         20.64         24.74         2.53 o
  26   4   2          0.00         -0.72         1.43 o
  28   4   2          0.00         -1.33         1.43 o
  30   4   2          1.83          1.59         1.56 o
  32   4   2          5.28          2.39         3.19 o
  34   4   2          4.58          5.75         6.64 o
  36   4   2         10.69         11.94         3.75 o
  38   4   2         18.14         24.59         7.96 o
  40   4   2         14.50         19.66         7.30 o
  42   4   2          2.89          1.03         9.29 o
  44   4   2          5.23          9.73         4.15 o
 -43   5   2         21.77         32.46        11.28 o
 -41   5   2         15.49         14.60         4.42 o
 -39   5   2          0.96         -0.15         7.30 o
 -37   5   2         69.70         65.89         9.95 o
 -35   5   2         32.91         29.98         5.97 o
 -33   5   2         20.26         17.90         2.87 o
 -31   5   2          7.40         10.75         2.73 o
 -29   5   2          2.75          3.98         1.56 o
 -27   5   2         93.81        104.10         5.12 o
 -25   5   2          1.96          1.81         1.78 o
 -23   5   2        178.25        186.37         6.94 o
 -21   5   2         79.56         78.36         4.10 o
 -19   5   2        167.83        178.89         8.80 o
 -17   5   2        211.80        193.50         6.40 o
 -15   5   2        115.98        104.38         4.28 o
 -13   5   2        273.39        250.55         7.16 o
 -11   5   2         86.30         78.90         3.44 o
  -9   5   2        917.75        919.57        12.76 o
  -7   5   2        124.04        113.13         3.97 o
  -5   5   2        105.16        105.46         3.88 o
  -3   5   2       1021.12       1051.24        13.72 o
  -1   5   2        522.24        555.07         8.51 o
   1   5   2        150.31        153.67         4.38 o
   3   5   2          2.85          2.58         1.14 o
   5   5   2        116.35        114.66         3.87 o
   7   5   2        377.05        384.02         8.38 o
   9   5   2        311.34        317.90         8.17 o
  11   5   2         40.14         39.63         2.37 o
  13   5   2         12.20         14.52         1.59 o
  15   5   2         40.02         29.03         3.04 o
  17   5   2         43.75         46.37         2.97 o
  19   5   2         44.13         46.21         3.16 o
  21   5   2          1.01         -0.36         1.64 o
  23   5   2         14.79         18.53         2.33 o
  25   5   2        226.27        226.21        15.69 o
  27   5   2         59.31         52.91         5.50 o
  29   5   2          1.62          1.19         1.62 o
  31   5   2          9.90          7.18         1.81 o
  33   5   2          0.43          0.66         1.92 o
  35   5   2         27.33         36.22         7.96 o
  37   5   2          8.03         12.61         3.75 o
  39   5   2          0.51          2.49         8.63 o
  41   5   2          0.97          3.65         3.41 o
  43   5   2          0.49          3.98         5.31 o
 -40   6   2          6.66         -1.33         5.31 o
 -38   6   2         34.41         34.98         6.05 o
 -36   6   2         54.85         67.03         7.51 o
 -34   6   2         56.59         59.58         6.99 o
 -32   6   2         47.03         38.88         4.60 o
 -30   6   2         33.09         31.80         4.04 o
 -28   6   2         27.35         27.13         3.22 o
 -26   6   2         75.10         78.85         5.06 o
 -24   6   2        195.65        192.65         7.40 o
 -22   6   2         67.20         82.72         4.94 o
 -20   6   2        105.97        119.70         5.61 o
 -18   6   2        411.17        399.94        12.21 o
 -16   6   2         62.79         56.42         3.83 o
 -14   6   2          0.83          1.21         1.43 o
 -12   6   2         22.02         19.05         2.43 o
 -10   6   2         30.89         31.00         2.46 o
  -8   6   2         88.14         97.68         4.94 o
  -6   6   2         45.65         50.16         3.45 o
  -4   6   2          9.24          6.86         1.45 o
  -2   6   2         44.40         41.27         2.60 o
   0   6   2         80.53         78.62         3.58 o
   2   6   2         33.53         43.43         2.59 o
   4   6   2         33.20         34.49         2.39 o
   6   6   2          3.00         -0.27         0.91 o
   8   6   2         94.29         92.45         4.26 o
  10   6   2        536.42        567.36        12.84 o
  12   6   2        189.25        194.77         8.66 o
  14   6   2        144.27        145.62         6.28 o
  16   6   2        152.11        143.02         7.13 o
  18   6   2         92.73         86.20         5.59 o
  20   6   2        168.66        167.59         8.15 o
  22   6   2         39.87         40.65         4.29 o
  24   6   2         22.13         21.75         3.27 o
  26   6   2        181.45        174.51         8.43 o
  28   6   2        161.38        150.01         8.63 o
  30   6   2         14.29         14.89         2.64 o
  32   6   2          6.64          5.15         1.81 o
  34   6   2          3.87          5.75         2.30 o
  36   6   2          2.82          3.41         3.19 o
  38   6   2         18.37         29.20         9.29 o
 -33   7   2          3.77          0.00         3.98 o
 -31   7   2          1.79          0.00         2.82 o
 -29   7   2          1.10          1.06         2.21 o
 -27   7   2          2.14          4.65         2.82 o
 -25   7   2         35.57         30.85         6.49 o
 -23   7   2        291.51        332.79        12.28 o
 -21   7   2        107.46        126.23         9.29 o
 -19   7   2         37.54         32.77         4.15 o
 -17   7   2        188.91        196.42        11.14 o
 -15   7   2        143.71        145.36         6.78 o
 -13   7   2         70.08         72.76         4.79 o
 -11   7   2        132.21        133.07         7.66 o
  -9   7   2        163.15        177.43         7.30 o
  -7   7   2        119.70        122.35         7.13 o
  -5   7   2        118.14        125.98         6.12 o
  -3   7   2        187.50        201.85         7.78 o
  -1   7   2        144.81        152.38         7.94 o
   1   7   2         35.28         41.03         2.98 o
   3   7   2        229.82        234.84         8.83 o
   5   7   2        409.29        411.94        11.22 o
   7   7   2         18.14         22.92         2.43 o
   9   7   2         40.30         49.95         4.89 o
  11   7   2        455.61        473.32        21.39 o
  13   7   2        259.97        263.42        14.18 o
  15   7   2         41.07         49.50         3.90 o
  17   7   2         64.83         58.14         4.98 o
  19   7   2         23.77         20.77         2.78 o
  21   7   2          1.04          2.21         1.74 o
  23   7   2          0.95          0.27         2.25 o
  25   7   2         13.68         11.55         2.73 o
  27   7   2         14.20         12.39         3.06 o
  29   7   2          5.45          3.98         1.93 o
 -20   8   2         82.76         96.44         8.45 o
 -18   8   2         92.46         90.95         8.45 o
 -16   8   2         25.52         33.56         5.10 o
 -14   8   2          4.71          0.24         3.38 o
 -12   8   2        116.28        117.29         9.27 o
 -10   8   2        103.87        105.53         7.13 o
  -8   8   2          0.02          2.53         4.10 o
  -6   8   2         13.98         13.65         3.53 o
  -4   8   2         84.89         83.03         6.61 o
  -2   8   2         40.57         36.57         4.29 o
   0   8   2         22.37         13.94         2.49 o
   2   8   2         19.52         14.67         3.06 o
   4   8   2         39.41         38.49         5.63 o
   6   8   2        139.20        164.99        11.70 o
   8   8   2         64.71         56.22         6.99 o
  10   8   2         23.87         27.11         5.50 o
  12   8   2        108.68        124.44         6.85 o
  14   8   2        123.19        132.82         9.58 o
  16   8   2        103.03        114.61         8.37 o
  18   8   2         18.28         13.87         7.30 o
  20   8   2          3.24          4.74         3.98 o
  22   8   2          5.56          9.29         5.31 o
  -3   9   2         13.51          7.96         3.98 o
 -53   1   3          0.02          5.31         5.31 o
 -51   1   3         11.61          7.72         5.10 o
 -49   1   3          0.01         -0.38         3.19 o
 -47   1   3          0.00          7.96         4.15 o
 -45   1   3         52.46         55.75         7.51 o
 -43   1   3         22.37         26.03         5.51 o
 -41   1   3          1.60         -0.88         2.30 o
 -39   1   3          0.00          3.86         4.10 o
 -37   1   3        131.09        139.49         7.66 o
 -35   1   3        175.48        179.45         8.43 o
 -33   1   3        550.63        586.44        23.42 o
 -31   1   3          0.28         -0.66         1.70 o
 -29   1   3        116.94        127.49         6.13 o
 -27   1   3        187.86        193.21         7.66 o
 -25   1   3        211.39        224.77         7.66 o
 -23   1   3        467.17        489.96        11.73 o
 -21   1   3         68.02         62.84         4.04 o
 -19   1   3         36.99         34.17         3.99 o
 -17   1   3       1971.13       2231.14        32.57 o
 -15   1   3        150.89        158.09         4.26 o
 -13   1   3       1003.62       1201.64        26.46 o
 -11   1   3         59.31         73.66         2.64 o
  -9   1   3       1067.24       1325.04        27.20 o
  -7   1   3        308.52        375.20         7.59 o
  -5   1   3         46.67         35.59         1.99 o
  -3   1   3       3988.87       4368.90        40.29 o
  -1   1   3         52.52         74.00         2.78 o
   1   1   3         68.41         60.74         2.21 o
   3   1   3        283.76        269.24        11.25 o
   5   1   3        371.23        373.66         7.38 o
   7   1   3        687.41        739.97        11.68 o
   9   1   3        356.62        393.34         6.90 o
  11   1   3       2455.48       2724.95        23.53 o
  13   1   3        171.80        180.29         3.43 o
  15   1   3         55.42         60.15         1.90 o
  17   1   3       1241.93       1226.96        12.17 o
  19   1   3        408.31        427.56         6.73 o
  21   1   3        473.32        431.37         7.82 o
  23   1   3         27.61         29.10         1.65 o
  25   1   3         25.72         22.87         2.11 o
  27   1   3          0.53          1.42         1.05 o
  29   1   3          2.95          4.83         1.43 o
  31   1   3         98.48         69.96         3.78 o
  33   1   3         46.69         38.57         3.68 o
  35   1   3         22.03         13.89         2.73 o
  37   1   3          3.62          2.28         1.97 o
  39   1   3          8.84          7.63         3.52 o
  41   1   3          0.79          2.12         1.77 o
  43   1   3          0.56          0.95         1.93 o
  45   1   3         17.10         13.68         4.60 o
  47   1   3          3.24          0.93         3.03 o
  49   1   3          1.80          3.32         3.75 o
  51   1   3          0.79          3.98         5.31 o
 -50   2   3          8.13         18.46         5.10 o
 -48   2   3          7.30          4.98         6.64 o
 -46   2   3         41.87         46.26         6.99 o
 -44   2   3         12.09         13.57         4.15 o
 -42   2   3          3.15          5.72         2.59 o
 -40   2   3          0.61         -0.76         1.93 o
 -38   2   3         15.10          7.96         2.30 o
 -36   2   3        137.48        134.84         7.31 o
 -34   2   3          0.02          3.38         2.99 o
 -32   2   3        604.09        649.11        18.74 o
 -30   2   3         14.46         12.14         2.49 o
 -28   2   3         10.28         16.13         2.49 o
 -26   2   3        118.27        104.74        19.91 o
 -24   2   3         89.64         75.71         4.82 o
 -22   2   3        780.44        775.24        35.08 o
 -20   2   3        539.57        582.26        19.73 o
 -18   2   3       1030.30       1140.80        15.91 o
 -16   2   3       1015.50       1020.34        23.12 o
 -14   2   3        931.34        956.45        12.32 o
 -12   2   3        423.25        410.90         7.78 o
 -10   2   3        439.85        362.32         7.47 o
  -8   2   3         82.94         91.66         3.32 o
  -6   2   3        902.96        872.16        13.75 o
  -4   2   3       9943.25      10913.78        96.42 o
  -2   2   3       1299.28       1482.26        15.53 o
   0   2   3        108.77        156.61         9.50 o
   2   2   3       5523.05       5968.32       201.69 o
   4   2   3       2119.80       2176.44        29.72 o
   6   2   3       1822.76       2026.60        76.02 o
   8   2   3        706.26        638.46        68.36 o
  10   2   3        400.99        418.89        23.64 o
  12   2   3        351.98        332.63         9.82 o
  14   2   3        632.27        578.40        29.75 o
  16   2   3         18.40         15.33         1.19 o
  18   2   3        238.13        226.80         4.75 o
  20   2   3        203.95        189.17         5.64 o
  22   2   3         12.90          9.82         1.41 o
  24   2   3         93.36         88.27         3.91 o
  26   2   3        985.76        915.52        22.01 o
  28   2   3         66.14         46.05         4.67 o
  30   2   3        400.18        350.78        19.18 o
  32   2   3         54.13         54.66         4.29 o
  34   2   3         12.15         10.75         2.85 o
  36   2   3         38.52         34.99         3.68 o
  38   2   3         20.60         17.54         3.27 o
  40   2   3          8.65         10.70         2.87 o
  42   2   3         27.15         28.59         4.19 o
  44   2   3          0.13          2.90         2.49 o
  46   2   3         52.02         66.49         6.19 o
  48   2   3         51.83         59.91         7.94 o
  50   2   3          0.18         -3.98         3.98 o
 -47   3   3         28.17         27.92         6.05 o
 -45   3   3         38.34         41.20         6.64 o
 -43   3   3         25.48         29.99         5.63 o
 -41   3   3         10.20          5.31         3.19 o
 -39   3   3          4.67         12.68         5.31 o
 -37   3   3         15.65          9.62         3.98 o
 -35   3   3         62.84         62.83         6.57 o
 -33   3   3        238.05        243.99        14.65 o
 -31   3   3         60.66         68.19         6.45 o
 -29   3   3        287.30        303.40        10.20 o
 -27   3   3        526.56        502.50        25.85 o
 -25   3   3        227.43        220.59         7.25 o
 -23   3   3         12.31          9.94         3.64 o
 -21   3   3        502.11        519.73        17.43 o
 -19   3   3        688.58        732.26        11.48 o
 -17   3   3        936.18        948.07        25.70 o
 -15   3   3        783.34        797.61        11.18 o
 -13   3   3          3.07          7.49         1.35 o
 -11   3   3        723.27        659.57         9.70 o
  -9   3   3        333.41        308.11         5.86 o
  -7   3   3         32.63         23.71         1.45 o
  -5   3   3         29.36         39.55         1.63 o
  -3   3   3        136.46         73.72         4.59 o
  -1   3   3        631.91        679.08        19.19 o
   1   3   3       1124.27       1168.50        11.96 o
   3   3   3        786.84        855.05        13.95 o
   5   3   3        254.96        256.76         5.38 o
   7   3   3       1919.89       2124.48        20.48 o
   9   3   3        621.32        696.25         8.71 o
  11   3   3        370.81        293.46        11.54 o
  13   3   3        395.28        385.54         7.13 o
  15   3   3         31.47         21.65         1.77 o
  17   3   3       1872.92       1923.06        57.28 o
  19   3   3        887.62        822.71        36.25 o
  21   3   3          2.49          2.57         1.01 o
  23   3   3          6.17          4.35         1.26 o
  25   3   3        164.83        188.78         7.86 o
  27   3   3          5.93          5.75         1.45 o
  29   3   3          0.49          1.41         0.97 o
  31   3   3        206.86        209.04         6.37 o
  33   3   3         84.49         81.85         7.72 o
  35   3   3        103.67        103.55         6.36 o
  37   3   3         13.14         14.63         7.96 o
  39   3   3          0.14          3.32         3.32 o
  41   3   3          6.94          2.46         2.46 o
  43   3   3          4.73          6.64         3.41 o
  45   3   3         44.75         47.27         7.33 o
  47   3   3         13.13         10.62         5.31 o
 -44   4   3         11.86         11.80         4.15 o
 -42   4   3          0.89          1.14         3.32 o
 -40   4   3        124.07        141.35        11.42 o
 -38   4   3         92.21         98.86         8.29 o
 -36   4   3          4.47          1.14         2.23 o
 -34   4   3         41.94         42.94         4.29 o
 -32   4   3        153.10        169.81         8.19 o
 -30   4   3        286.62        298.97        12.74 o
 -28   4   3        398.59        394.14        13.03 o
 -26   4   3        200.25        209.11        13.60 o
 -24   4   3        114.99        107.15         5.12 o
 -22   4   3          0.07          2.65         1.59 o
 -20   4   3         60.29         60.18         3.17 o
 -18   4   3       1069.17       1119.07        18.55 o
 -16   4   3          9.94          5.97         1.01 o
 -14   4   3         13.96         11.24         2.58 o
 -12   4   3       2436.07       2403.98        65.59 o
 -10   4   3        532.81        474.81         9.15 o
  -8   4   3        312.40        322.52         8.11 o
  -6   4   3         28.50         25.22         1.48 o
  -4   4   3        546.42        527.13         7.57 o
  -2   4   3        270.74        255.58         3.66 o
   0   4   3        668.97        629.18         9.37 o
   2   4   3        751.48        829.35        10.67 o
   4   4   3        408.25        417.52         7.20 o
   6   4   3         58.02         44.56         2.74 o
   8   4   3        125.07        114.33         2.77 o
  10   4   3        627.83        652.01        15.93 o
  12   4   3          0.07          1.71         0.80 o
  14   4   3        213.77        192.70         7.16 o
  16   4   3       2346.20       2470.33        49.56 o
  18   4   3        383.88        380.85        26.95 o
  20   4   3          8.07         13.34         1.99 o
  22   4   3        181.63        194.66         9.45 o
  24   4   3        194.35        192.38         9.58 o
  26   4   3        100.02        102.95         5.06 o
  28   4   3        141.14        148.24         7.16 o
  30   4   3         92.71         87.25         4.98 o
  32   4   3         81.75         86.53         6.78 o
  34   4   3         53.92         57.34         6.01 o
  36   4   3         10.14         10.31         2.46 o
  38   4   3         10.46          3.15        11.28 o
  40   4   3          1.76          4.93         3.19 o
  42   4   3          1.77          4.15         7.30 o
  44   4   3         21.59         23.23         5.40 o
 -41   5   3         43.89         53.03         6.99 o
 -39   5   3         22.88         26.26         7.30 o
 -37   5   3         11.49          7.17         2.73 o
 -35   5   3          0.01          3.68         2.74 o
 -33   5   3          0.25          3.62         2.49 o
 -31   5   3         34.59         34.45         2.98 o
 -29   5   3         49.63         55.57         4.10 o
 -27   5   3         78.74         73.41         4.20 o
 -25   5   3         23.42         22.56         2.57 o
 -23   5   3         10.77          6.29         1.59 o
 -21   5   3          7.95          5.79         1.59 o
 -19   5   3         46.71         41.84         3.11 o
 -17   5   3          1.92          1.00         2.42 o
 -15   5   3        419.48        397.90        11.22 o
 -13   5   3       1447.05       1463.82        24.11 o
 -11   5   3        745.42        756.44        15.75 o
  -9   5   3        478.92        476.29        11.52 o
  -7   5   3         93.13         80.23         5.80 o
  -5   5   3        186.02        171.71         5.73 o
  -3   5   3       1238.86       1226.54        20.95 o
  -1   5   3       1082.96       1134.65        29.07 o
   1   5   3        593.46        647.54        16.13 o
   3   5   3        620.18        604.50        12.01 o
   5   5   3        185.47        175.33         5.40 o
   7   5   3         27.68         24.57         2.21 o
   9   5   3          4.55          1.33         1.01 o
  11   5   3         17.47         18.69         2.25 o
  13   5   3        127.18        132.72         6.61 o
  15   5   3        166.02        167.65         6.45 o
  17   5   3         75.11         84.82         4.79 o
  19   5   3         31.73         35.24         3.11 o
  21   5   3         13.02         11.50         2.11 o
  23   5   3          5.02          7.08         1.74 o
  25   5   3        120.50        125.55         6.93 o
  27   5   3         46.37         49.88         3.98 o
  29   5   3         11.84         11.98         2.11 o
  31   5   3         75.06         88.23         7.85 o
  33   5   3         26.55         32.73         4.08 o
  35   5   3          4.82          4.82         2.63 o
  37   5   3          4.20          5.60         4.15 o
  39   5   3         11.77         17.74         5.10 o
  41   5   3          2.44          6.64         6.64 o
 -38   6   3         10.11         22.15        10.62 o
 -36   6   3         18.37         20.27         5.10 o
 -34   6   3         16.76         19.95         4.69 o
 -32   6   3         28.22         36.77         4.60 o
 -30   6   3          1.22         -0.77         3.45 o
 -28   6   3          1.60          2.96         2.04 o
 -26   6   3        221.50        233.23        19.79 o
 -24   6   3         69.29         69.22         5.36 o
 -22   6   3        243.63        250.18        12.98 o
 -20   6   3         15.85         12.59         4.85 o
 -18   6   3         50.03         47.19         5.46 o
 -16   6   3         27.77         26.84         3.06 o
 -14   6   3         90.23         79.83         6.57 o
 -12   6   3        166.00        175.22        10.62 o
 -10   6   3         96.22         91.28         9.29 o
  -8   6   3         43.08         35.18         4.69 o
  -6   6   3         29.35         27.75         2.78 o
  -4   6   3         40.39         36.28         3.45 o
  -2   6   3         77.33         71.40         4.28 o
   0   6   3        125.51        127.97         5.08 o
   2   6   3        604.16        629.61        16.11 o
   4   6   3         20.34         10.09         2.97 o
   6   6   3        371.06        384.68         9.02 o
   8   6   3          0.16          0.00         1.53 o
  10   6   3         77.47         70.55         5.59 o
  12   6   3          0.02          2.65         3.13 o
  14   6   3         12.18         12.26         2.11 o
  16   6   3        177.42        184.18         7.61 o
  18   6   3         37.95         34.63         3.32 o
  20   6   3          1.49          0.00         2.50 o
  22   6   3         21.23         21.02         3.27 o
  24   6   3         31.25         38.77         5.38 o
  26   6   3         75.90         82.93         6.13 o
  28   6   3         60.01         58.21         5.07 o
  30   6   3         45.64         50.34         4.82 o
  32   6   3          3.22          8.85         2.68 o
  34   6   3          0.38          1.80         1.81 o
  36   6   3          2.38          3.98         5.31 o
  38   6   3          1.55         -7.96         7.96 o
 -33   7   3          6.92         10.62         5.31 o
 -31   7   3          4.14         -2.65         3.98 o
 -29   7   3          1.28          4.25         2.21 o
 -27   7   3          0.02          5.12         2.46 o
 -25   7   3          2.70          2.65         2.82 o
 -23   7   3          9.94          3.22         3.32 o
 -21   7   3          4.18          0.95         3.19 o
 -19   7   3         11.50          8.53         5.31 o
 -17   7   3          6.21          3.54         5.31 o
 -15   7   3          3.88          3.98         2.82 o
 -13   7   3         69.79         58.10         6.05 o
 -11   7   3          7.06         12.37         7.30 o
  -9   7   3         37.75         32.70         4.04 o
  -7   7   3         11.70         12.74         2.73 o
  -5   7   3         12.85         12.82         2.07 o
  -3   7   3          0.04          0.62         1.05 o
  -1   7   3          0.98          2.21         1.45 o
   1   7   3          3.66          2.97         1.65 o
   3   7   3         22.89         26.89         4.41 o
   5   7   3         35.16         30.24         5.75 o
   7   7   3        113.45        118.16         9.06 o
   9   7   3         26.23         24.80         3.85 o
  11   7   3         55.29         47.75         4.82 o
  13   7   3         21.81         15.32         2.70 o
  15   7   3         11.10         12.12         2.53 o
  17   7   3          1.98          1.24         2.13 o
  19   7   3          0.25         -0.15         1.74 o
  21   7   3         46.26         42.99         4.03 o
  23   7   3         15.28         13.55         2.98 o
  25   7   3          0.01          0.00         1.56 o
  27   7   3          6.03          7.96         2.49 o
 -22   8   3          1.82         -3.98         3.98 o
 -20   8   3          1.62          6.64         3.98 o
 -18   8   3          1.08          7.96         5.31 o
 -16   8   3          0.04          6.64         3.98 o
 -14   8   3          2.77          7.52         3.06 o
 -12   8   3          2.55          3.10         2.30 o
 -10   8   3          0.15         -0.97         2.49 o
  -8   8   3          1.92          7.68         3.82 o
  -6   8   3          9.46          7.30         5.79 o
  -4   8   3          5.21          3.98         3.19 o
  -2   8   3          2.45          5.12         5.97 o
   0   8   3          6.46          9.29         5.31 o
   2   8   3          0.03         -1.33         2.21 o
   4   8   3          0.68          7.47         4.65 o
   6   8   3          2.54          3.47         4.19 o
   8   8   3          3.53          5.66         3.36 o
  10   8   3          0.25          0.00         2.30 o
  12   8   3         10.52          7.76         2.43 o
  14   8   3         18.65         20.98         4.15 o
  16   8   3          8.57         10.62         5.31 o
  18   8   3          7.88         10.62         5.31 o
 -52   0   4          7.15          9.29         6.64 o
 -50   0   4          1.07         15.93         7.96 o
 -48   0   4          9.71          6.64         6.64 o
 -46   0   4         64.99         90.25        13.27 o
 -44   0   4          0.72          1.33         3.98 o
 -42   0   4         22.78         25.22         6.64 o
 -40   0   4         21.83         35.83         7.96 o
 -38   0   4         42.83         51.76         9.29 o
 -36   0   4        688.21        769.76        34.51 o
 -34   0   4         37.62         47.78         9.29 o
 -32   0   4         41.62         35.83         6.64 o
 -30   0   4          4.03          3.98         3.98 o
 -28   0   4          6.50          1.99         2.82 o
 -26   0   4        148.09        122.10        11.94 o
 -24   0   4        283.61        282.69        15.93 o
 -22   0   4         83.94         50.43         6.64 o
 -20   0   4        935.26        946.27        30.52 o
 -18   0   4       2156.12       2412.80        57.07 o
 -16   0   4        556.42        743.22        25.22 o
 -14   0   4          9.93         13.27         2.65 o
 -12   0   4       5759.09       5552.33        74.07 o
 -10   0   4       5894.25       6331.09        81.58 o
  -8   0   4       9467.04       9592.92        95.73 o
  -6   0   4       4495.88       4422.65        47.10 o
  -4   0   4       2586.36       2490.87        47.60 o
  -2   0   4          7.16          7.96         1.19 o
   0   0   4         11.49         16.12         6.64 o
   2   0   4       2018.54       1704.49        66.36 o
   4   0   4        966.34       1039.79        23.23 o
   6   0   4        809.22        722.91         9.48 o
   8   0   4        677.12        794.11        11.96 o
  10   0   4        611.99        558.67        29.42 o
  12   0   4       2852.46       3002.73        36.76 o
  14   0   4         47.33         57.04         3.64 o
  16   0   4       1208.37       1127.44        33.91 o
  18   0   4        264.59        253.95        15.93 o
  20   0   4        469.19        443.18        12.80 o
  22   0   4        346.25        338.33        11.14 o
  24   0   4        384.31        345.07        11.48 o
  26   0   4         32.55         25.13         5.31 o
  28   0   4         65.82         56.34         5.10 o
  30   0   4        280.35        239.66        18.58 o
  32   0   4         12.90         15.08         2.82 o
  34   0   4         17.91         27.78         4.15 o
  36   0   4         42.54         37.48        11.94 o
  38   0   4         32.73         30.52         6.64 o
  40   0   4          3.09         -1.33         3.98 o
  42   0   4         11.18          0.00         3.98 o
  44   0   4         11.70         22.56         6.64 o
  46   0   4          5.29          9.29         6.64 o
  48   0   4          7.53          6.64         5.31 o
 -51   1   4          3.16          6.93         4.15 o
 -49   1   4          9.45         14.24         5.10 o
 -47   1   4         21.06         25.28         5.97 o
 -45   1   4          0.90         -1.99         3.75 o
 -43   1   4         31.10         20.59         4.69 o
 -41   1   4        193.81        202.26        12.64 o
 -39   1   4         79.04         72.60        11.28 o
 -37   1   4         19.34         20.07         4.69 o
 -35   1   4        638.57        750.23        22.98 o
 -33   1   4        295.11        336.29        27.87 o
 -31   1   4        108.76        113.48         8.45 o
 -29   1   4         34.41         32.53         4.69 o
 -27   1   4        185.90        183.68         7.89 o
 -25   1   4        242.55        254.67         9.68 o
 -23   1   4        331.31        293.50        11.70 o
 -21   1   4        515.02        576.90        17.34 o
 -19   1   4        228.58        188.75         8.88 o
 -17   1   4          4.60          0.00         3.32 o
 -15   1   4         17.56         14.89         1.56 o
 -13   1   4        172.12        183.36         4.81 o
 -11   1   4        801.46        770.67        11.43 o
  -9   1   4        905.09        852.65        14.75 o
  -7   1   4       7729.93       8566.21        75.62 o
  -5   1   4       1318.18       1218.52        15.71 o
  -3   1   4       3508.77       3600.31        38.70 o
  -1   1   4        419.78        369.15         7.40 o
   1   1   4        890.89        738.36       133.96 o
   3   1   4        325.71        266.20         8.70 o
   5   1   4        879.01        876.82        12.07 o
   7   1   4        935.29        985.35        21.45 o
   9   1   4        416.28        388.39        10.10 o
  11   1   4        314.71        240.75        21.47 o
  13   1   4          6.89          2.49         0.71 o
  15   1   4         14.90         14.32         1.20 o
  17   1   4       1292.46       1283.67        20.22 o
  19   1   4        735.12        729.84        17.43 o
  21   1   4        987.83        972.36        11.60 o
  23   1   4        306.89        290.16         6.29 o
  25   1   4          1.53          1.14         1.53 o
  27   1   4        298.70        257.68        12.46 o
  29   1   4        108.19         92.33         5.25 o
  31   1   4         21.04         21.79         2.68 o
  33   1   4         23.17         23.15         2.87 o
  35   1   4         54.54         49.36         4.67 o
  37   1   4         13.01         10.22         2.73 o
  39   1   4          8.44         10.71         2.30 o
  41   1   4          0.22          2.65         3.44 o
  43   1   4          3.05          4.42         2.30 o
  45   1   4         23.98         23.28         5.97 o
  47   1   4          0.33         -1.49         3.41 o
  49   1   4          0.14         -3.98         3.98 o
 -50   2   4         10.47         14.60         7.96 o
 -48   2   4          2.49         -1.77         4.15 o
 -46   2   4          0.02         -5.31         5.31 o
 -44   2   4          2.57          3.32         4.65 o
 -42   2   4         17.88         13.79         3.27 o
 -40   2   4         81.11         82.37         8.78 o
 -38   2   4         62.46         61.02         5.59 o
 -36   2   4          8.10          3.98         2.30 o
 -34   2   4         28.52         27.86         4.04 o
 -32   2   4         57.84         74.55         5.59 o
 -30   2   4         33.96         29.45         3.52 o
 -28   2   4        101.74        102.62         5.25 o
 -26   2   4        107.66        115.09         5.61 o
 -24   2   4        167.07        187.99         7.09 o
 -22   2   4        394.05        387.15         9.39 o
 -20   2   4         70.13         74.12         4.12 o
 -18   2   4         42.68         33.43         3.06 o
 -16   2   4          0.22          2.82         1.70 o
 -14   2   4         18.69         20.26         2.49 o
 -12   2   4       1223.20       1126.35        18.57 o
 -10   2   4        174.94        178.47         6.36 o
  -8   2   4        129.63        142.59         5.59 o
  -6   2   4        750.64        781.06        12.26 o
  -4   2   4       1128.91       1077.33        13.39 o
  -2   2   4         59.93         48.70         2.37 o
   0   2   4          5.08          2.75         1.34 o
   2   2   4        189.65        165.21         4.36 o
   4   2   4        272.00        305.46         6.64 o
   6   2   4        681.39        780.97        21.45 o
   8   2   4        369.98        384.40         9.19 o
  10   2   4        436.88        435.59         9.68 o
  12   2   4         13.13         12.28         1.01 o
  14   2   4         43.00         50.21         2.39 o
  16   2   4        769.42        717.29        15.83 o
  18   2   4         13.80         16.34         1.78 o
  20   2   4          0.87          0.00         1.53 o
  22   2   4        605.68        577.68        16.49 o
  24   2   4        334.06        320.57         7.24 o
  26   2   4          3.61          4.08         1.26 o
  28   2   4          8.04          7.37         1.74 o
  30   2   4         43.45         42.72         4.04 o
  32   2   4          5.98          6.01         1.73 o
  34   2   4         21.63         19.08         2.87 o
  36   2   4         12.86         12.42         5.74 o
  38   2   4         15.73         15.65         3.06 o
  40   2   4          3.16          5.55         2.76 o
  42   2   4          1.01          1.93         2.49 o
  44   2   4          3.69          2.29         2.49 o
  46   2   4          1.41          1.74         3.03 o
  48   2   4          0.04          0.00         3.98 o
 -47   3   4          0.02          3.48         4.65 o
 -45   3   4         29.95         24.40         6.05 o
 -43   3   4          1.23          7.20         2.87 o
 -41   3   4          6.23          7.43         2.73 o
 -39   3   4          2.38          0.13         4.72 o
 -37   3   4          3.71          8.89         2.73 o
 -35   3   4         89.84         73.97         7.11 o
 -33   3   4         48.96         44.74         4.12 o
 -31   3   4         50.96         49.21         4.12 o
 -29   3   4         32.43         37.93         3.60 o
 -27   3   4        127.13        132.74         6.28 o
 -25   3   4         16.02         10.69         1.96 o
 -23   3   4          3.67          2.36         1.92 o
 -21   3   4        499.61        527.30        11.41 o
 -19   3   4        179.54        168.30         5.92 o
 -17   3   4        222.32        212.73         6.45 o
 -15   3   4        409.92        400.81        13.41 o
 -13   3   4       1182.75       1215.33        17.62 o
 -11   3   4         13.94         11.32         1.59 o
  -9   3   4          1.21         -0.66         1.33 o
  -7   3   4        112.88        112.31         4.45 o
  -5   3   4         35.83         29.12         1.86 o
  -3   3   4       1560.56       1764.06        34.88 o
  -1   3   4        109.99         94.67         4.98 o
   1   3   4         10.80          9.37         1.35 o
   3   3   4         75.64         78.34         3.17 o
   5   3   4         61.22         64.86         2.81 o
   7   3   4        442.61        516.33         9.60 o
   9   3   4        186.81        184.22         5.28 o
  11   3   4        108.36        114.40         4.28 o
  13   3   4        347.22        318.02         8.31 o
  15   3   4        266.41        250.04         6.56 o
  17   3   4        624.94        609.19        22.56 o
  19   3   4        100.57         99.60         4.98 o
  21   3   4         25.31         25.15         1.96 o
  23   3   4          3.21          3.19         1.19 o
  25   3   4         79.52         72.34         4.31 o
  27   3   4         80.14         77.29         6.21 o
  29   3   4         74.81         68.23         4.43 o
  31   3   4          9.94         11.09         2.11 o
  33   3   4          6.23          3.72         1.81 o
  35   3   4          1.98          0.44         1.81 o
  37   3   4         22.88         30.00         5.10 o
  39   3   4          4.26          8.91         3.19 o
  41   3   4         28.61         37.07         8.63 o
  43   3   4         10.24         14.75         4.65 o
  45   3   4          6.69          3.98         3.98 o
 -44   4   4          1.52          2.35         2.43 o
 -42   4   4          2.66          6.40         2.53 o
 -40   4   4          1.58          5.03         2.19 o
 -38   4   4          2.29          5.74         2.53 o
 -36   4   4         43.08         41.35         3.90 o
 -34   4   4          0.37          2.74         1.90 o
 -32   4   4         23.27         21.23         5.17 o
 -30   4   4          4.94          4.78         2.11 o
 -28   4   4         22.93         20.56         2.46 o
 -26   4   4        118.95        127.50         5.97 o
 -24   4   4         10.52         10.43         2.25 o
 -22   4   4         28.31         30.41         2.93 o
 -20   4   4         18.28         17.53         2.43 o
 -18   4   4         71.45         70.03         3.90 o
 -16   4   4        157.82        155.13         5.16 o
 -14   4   4         12.81          7.52         1.35 o
 -12   4   4        510.18        510.56         9.15 o
 -10   4   4        408.31        397.15         7.68 o
  -8   4   4        509.41        512.83         8.78 o
  -6   4   4        237.47        227.70         5.89 o
  -4   4   4         84.63         90.77         3.77 o
  -2   4   4          8.48          4.29         1.35 o
   0   4   4          0.13          0.70         0.95 o
   2   4   4        110.69         93.83         3.40 o
   4   4   4         46.72         34.89         2.63 o
   6   4   4        289.87        287.25         8.62 o
   8   4   4        124.53        135.10         6.34 o
  10   4   4        140.38        126.81         4.20 o
  12   4   4        204.28        188.22         5.40 o
  14   4   4         14.48          8.83         1.38 o
  16   4   4         36.46         38.28         2.57 o
  18   4   4          3.05          4.34         1.53 o
  20   4   4          6.18          3.19         1.19 o
  22   4   4         16.16         10.95         1.99 o
  24   4   4          9.07          7.96         1.99 o
  26   4   4         16.59         17.64         2.43 o
  28   4   4          2.72          1.99         1.56 o
  30   4   4          1.01         -0.13         1.56 o
  32   4   4         12.04          7.96         1.99 o
  34   4   4         11.51         12.76         2.87 o
  36   4   4         26.20         34.76         6.05 o
  38   4   4          4.75         10.62         4.15 o
  40   4   4          0.03          0.38         3.19 o
  42   4   4          0.56          0.83         5.97 o
 -43   5   4          0.81         -5.31         6.64 o
 -41   5   4         43.83         32.33         6.05 o
 -39   5   4          8.28          8.07         2.43 o
 -37   5   4          0.46          0.16         1.81 o
 -35   5   4         18.58         20.05         3.27 o
 -33   5   4         10.30          4.42         2.30 o
 -31   5   4          9.29          9.81         2.33 o
 -29   5   4          1.60          2.80         1.74 o
 -27   5   4         40.47         37.48         3.78 o
 -25   5   4         68.29         71.16         4.79 o
 -23   5   4         93.00         96.97         5.45 o
 -21   5   4         30.01         26.90         2.93 o
 -19   5   4         27.54         24.89         2.65 o
 -17   5   4         10.20          6.64         2.19 o
 -15   5   4         45.74         43.66         4.04 o
 -13   5   4        227.93        210.01         9.93 o
 -11   5   4         93.15         94.23         5.07 o
  -9   5   4        129.88        136.12         8.45 o
  -7   5   4        586.79        579.58        15.29 o
  -5   5   4        229.08        233.53        17.82 o
  -3   5   4         21.11         19.07         2.87 o
  -1   5   4          2.17          1.33         2.82 o
   1   5   4          5.25          3.54         2.30 o
   3   5   4        183.75        183.45         7.89 o
   5   5   4        100.32         93.51         5.59 o
   7   5   4         29.11         31.27         3.06 o
   9   5   4         16.21         11.68         2.04 o
  11   5   4          0.99         -0.44         1.53 o
  13   5   4          4.04          3.45         1.56 o
  15   5   4          0.28          1.61         1.26 o
  17   5   4         35.20         38.03         3.32 o
  19   5   4         46.62         53.58         3.78 o
  21   5   4         56.59         63.87         4.28 o
  23   5   4         38.30         28.67         3.02 o
  25   5   4         14.86         12.13         2.25 o
  27   5   4          5.60          4.57         2.30 o
  29   5   4          0.69         -0.35         1.62 o
  31   5   4         17.07         18.71         2.78 o
  33   5   4          2.83          3.98         2.49 o
  35   5   4          4.71          5.92         2.59 o
  37   5   4          1.10          2.09         5.97 o
  39   5   4          0.01         10.62         6.64 o
 -36   6   4          7.85          5.31         3.98 o
 -34   6   4         10.66         10.62         3.19 o
 -32   6   4         22.74         27.15         4.04 o
 -30   6   4         32.93         25.37         5.04 o
 -28   6   4         58.31         45.34         4.67 o
 -26   6   4         47.51         49.11         4.97 o
 -24   6   4         74.44         81.05         7.84 o
 -22   6   4        118.18        117.61         7.32 o
 -20   6   4         41.28         40.06         5.40 o
 -18   6   4         17.98         20.70         4.69 o
 -16   6   4          0.76          1.86         2.21 o
 -14   6   4          5.16          5.31         2.82 o
 -12   6   4        188.43        187.57        10.76 o
 -10   6   4         23.82         26.26         3.52 o
  -8   6   4         11.42          9.41         2.79 o
  -6   6   4         67.69         68.95         5.59 o
  -4   6   4        130.09        129.18         7.38 o
  -2   6   4          0.88          4.22         4.32 o
   0   6   4          4.07          6.64         2.49 o
   2   6   4         31.20         19.40         2.43 o
   4   6   4         89.34         90.73         7.28 o
   6   6   4        246.76        267.98         9.11 o
   8   6   4        147.90        140.43         7.38 o
  10   6   4        129.23        136.19         7.38 o
  12   6   4         58.99         47.55         4.82 o
  14   6   4         70.22         62.77         4.45 o
  16   6   4        161.32        164.18         7.30 o
  18   6   4         12.67         19.57         2.78 o
  20   6   4         10.85          9.34         3.06 o
  22   6   4        183.98        188.73        11.69 o
  24   6   4        124.30        125.51         9.25 o
  26   6   4          1.98          3.98         1.70 o
  28   6   4          4.05          3.22         1.93 o
  30   6   4          7.42          9.16         2.73 o
  32   6   4          2.46          2.65         2.65 o
  34   6   4         11.47         11.94         5.31 o
 -31   7   4          0.01          3.98         2.65 o
 -29   7   4         22.14         21.23         6.64 o
 -27   7   4        139.77        148.64        14.60 o
 -25   7   4         47.56         58.11         6.57 o
 -23   7   4         14.38         20.45         4.15 o
 -21   7   4        129.43        119.71         9.24 o
 -19   7   4         84.30         80.69         7.94 o
 -17   7   4          8.36          7.30         2.82 o
 -15   7   4         71.00         78.78         7.94 o
 -13   7   4        133.49        143.21         8.36 o
 -11   7   4         58.22         46.55         4.97 o
  -9   7   4         55.85         57.37         5.87 o
  -7   7   4         69.00         83.73         6.91 o
  -5   7   4         73.46         76.96         5.12 o
  -3   7   4         71.40         74.81         4.94 o
  -1   7   4        110.36        116.28         7.04 o
   1   7   4        118.46        108.69         6.06 o
   3   7   4         41.90         47.60         3.90 o
   5   7   4         72.92         83.17         5.56 o
   7   7   4        212.56        205.13         9.63 o
   9   7   4        152.11        163.98         8.66 o
  11   7   4         42.02         48.71         4.97 o
  13   7   4         44.27         45.98         4.28 o
  15   7   4         13.80          8.72         2.25 o
  17   7   4          0.11          4.55         2.33 o
  19   7   4          1.49          3.11         2.68 o
  21   7   4          6.18          4.19         2.87 o
  23   7   4         16.73         12.83         3.06 o
  25   7   4         14.84         15.93         5.31 o
 -14   8   4         22.58         14.60         6.64 o
 -12   8   4          0.58          0.00         5.31 o
 -10   8   4         14.99          6.07         3.98 o
  -8   8   4         45.61         37.94         6.05 o
  -6   8   4         23.97         27.01         5.10 o
  -4   8   4         12.78          5.75         4.65 o
  -2   8   4          0.78         -2.65         5.31 o
   0   8   4         30.38         42.47         7.96 o
   2   8   4        212.86        235.07        19.91 o
   4   8   4         16.99         14.60         5.31 o
   6   8   4          2.20          2.65         2.65 o
   8   8   4        168.62        172.53        15.93 o
  10   8   4        173.13        196.42        17.25 o
  12   8   4         12.77         17.25         5.31 o
  14   8   4          1.88          2.65         2.65 o
 -49   1   5         22.99         17.25         7.96 o
 -47   1   5          8.88          9.88         6.64 o
 -45   1   5          4.18          8.76         4.42 o
 -43   1   5          0.35          0.38         3.19 o
 -41   1   5          4.31          3.39         5.31 o
 -39   1   5         25.86         25.42         5.63 o
 -37   1   5         87.21         91.13        11.28 o
 -35   1   5         17.09         21.15         5.97 o
 -33   1   5         48.01         56.92         6.99 o
 -31   1   5         39.81         45.54         6.05 o
 -29   1   5         74.54         79.11        14.60 o
 -27   1   5        115.25        107.91         8.45 o
 -25   1   5         42.91         41.31         4.69 o
 -23   1   5         46.05         41.08         4.71 o
 -21   1   5        468.77        523.43        12.68 o
 -19   1   5         30.04         24.62         3.89 o
 -17   1   5        233.66        257.60         7.73 o
 -15   1   5          0.87          2.35         1.53 o
 -13   1   5         24.93         30.24         2.07 o
 -11   1   5          0.22          0.97         1.43 o
  -9   1   5         14.94         14.52         1.74 o
  -7   1   5         27.38         29.40         2.33 o
  -5   1   5         12.38         14.19         1.80 o
  -3   1   5        114.95        121.03         4.52 o
  -1   1   5        350.19        368.30        11.42 o
   1   1   5        396.97        404.51        22.30 o
   3   1   5        142.27        131.76        10.37 o
   5   1   5        209.92        223.90         7.95 o
   7   1   5        548.04        573.74        10.23 o
   9   1   5         76.27         74.06         4.09 o
  11   1   5         16.18         12.01         1.60 o
  13   1   5        408.09        437.42        13.41 o
  15   1   5        139.71        145.89         3.79 o
  17   1   5        237.56        220.57         5.74 o
  19   1   5          5.31          5.27         1.58 o
  21   1   5          0.02          2.94         1.26 o
  23   1   5          3.69          1.59         1.26 o
  25   1   5          5.80          3.10         1.67 o
  27   1   5        149.73        126.79         6.36 o
  29   1   5         49.24         34.95         3.52 o
  31   1   5          0.98          2.99         2.42 o
  33   1   5          2.47         -1.52         1.93 o
  35   1   5          7.56          6.45         3.80 o
  37   1   5          0.33          1.00         1.96 o
  39   1   5          0.87         -0.57         1.93 o
  41   1   5          4.81          3.98         4.65 o
  43   1   5          1.44         -4.65         4.65 o
  45   1   5          7.39         12.39         4.15 o
  47   1   5          1.54         -2.65         5.31 o
 -48   2   5         10.19         17.25         6.64 o
 -46   2   5          0.27         -4.15         4.15 o
 -44   2   5          6.95          2.65         3.75 o
 -42   2   5          7.07         12.24         4.15 o
 -40   2   5         65.93         52.50         7.51 o
 -38   2   5          2.68          3.19         4.42 o
 -36   2   5        372.23        407.92        18.28 o
 -34   2   5          0.99         -1.49         3.41 o
 -32   2   5          7.71          4.36         6.64 o
 -30   2   5        179.06        190.73        11.26 o
 -28   2   5         88.05         90.95         7.96 o
 -26   2   5        195.41        196.32        10.76 o
 -24   2   5        175.82        169.67         9.82 o
 -22   2   5        169.60        172.10         8.86 o
 -20   2   5        755.27        753.23        17.03 o
 -18   2   5        681.19        708.37        19.79 o
 -16   2   5         39.33         42.91         5.84 o
 -14   2   5         57.32         49.65         3.83 o
 -12   2   5        217.99        200.69         6.45 o
 -10   2   5        287.18        308.93        11.49 o
  -8   2   5       1530.92       1642.88        21.54 o
  -6   2   5        300.28        336.05         8.81 o
  -4   2   5          0.20          1.21         1.59 o
  -2   2   5       2554.42       2788.63        45.10 o
   0   2   5        695.72        764.05        13.10 o
   2   2   5        273.18        300.07        10.54 o
   4   2   5        398.53        422.86         8.74 o
   6   2   5        229.09        231.73         9.19 o
   8   2   5        403.84        421.31        10.32 o
  10   2   5        385.57        402.85         9.19 o
  12   2   5        284.70        274.11         7.12 o
  14   2   5        266.28        229.65         6.40 o
  16   2   5        736.64        777.84        14.16 o
  18   2   5         36.75         32.49         1.98 o
  20   2   5         16.47         15.73         1.59 o
  22   2   5        194.92        183.61         6.45 o
  24   2   5          0.55          0.33         1.33 o
  26   2   5        122.09        114.41         5.45 o
  28   2   5         40.45         40.63         3.98 o
  30   2   5         13.84         11.22         2.49 o
  32   2   5         33.80         28.46         3.52 o
  34   2   5         17.60         18.13         2.87 o
  36   2   5          3.08          2.65         2.19 o
  38   2   5         16.51         22.80         4.43 o
  40   2   5          0.10          0.44         2.92 o
  42   2   5         53.92         74.95         6.25 o
  44   2   5         44.20         64.08         6.53 o
  46   2   5          1.04          3.98         5.31 o
 -45   3   5          5.52          9.29         7.96 o
 -43   3   5          3.20          5.75         3.56 o
 -41   3   5         11.30         14.99        13.94 o
 -39   3   5          0.32          2.84         3.19 o
 -37   3   5         21.60         22.81         7.96 o
 -35   3   5        123.06        148.43        10.76 o
 -33   3   5        143.32        161.10        10.76 o
 -31   3   5         96.98         90.74         7.51 o
 -29   3   5         65.98         74.66         6.99 o
 -27   3   5         27.34         27.22         4.69 o
 -25   3   5        185.47        184.84         8.66 o
 -23   3   5        220.25        225.60        12.19 o
 -21   3   5        489.02        525.86        19.47 o
 -19   3   5        256.39        249.31         9.13 o
 -17   3   5         20.17         13.27         2.04 o
 -15   3   5        543.13        568.73        14.54 o
 -13   3   5        484.81        467.70        10.59 o
 -11   3   5        171.16        163.64         5.56 o
  -9   3   5          2.51          1.02         1.35 o
  -7   3   5       1149.72       1178.20        15.99 o
  -5   3   5        223.56        236.30         6.42 o
  -3   3   5          5.17          1.22         1.71 o
  -1   3   5        745.25        768.51        12.06 o
   1   3   5        438.32        474.68         8.97 o
   3   3   5        588.10        616.61        12.26 o
   5   3   5        218.62        219.65         6.45 o
   7   3   5        170.97        156.83         5.62 o
   9   3   5        216.56        230.48         6.64 o
  11   3   5         89.67         82.11         3.43 o
  13   3   5       1016.56       1066.43        19.93 o
  15   3   5        360.56        369.01         9.98 o
  17   3   5         16.50          5.95         1.26 o
  19   3   5         12.99         14.39         1.86 o
  21   3   5        217.53        239.59         7.90 o
  23   3   5          1.67          1.08         1.01 o
  25   3   5          4.02          2.90         1.43 o
  27   3   5        242.94        235.73         9.58 o
  29   3   5         83.71         73.56         5.56 o
  31   3   5         38.92         42.81         4.31 o
  33   3   5          4.75          7.84         2.79 o
  35   3   5          0.51          0.82         2.04 o
  37   3   5          9.03         11.45         3.41 o
  39   3   5          9.52         10.62         4.15 o
  41   3   5         20.79         24.57         5.40 o
  43   3   5          6.18          3.98         3.98 o
 -44   4   5         47.92         49.11         9.29 o
 -42   4   5         32.54         42.25         6.37 o
 -40   4   5          0.09          2.09         3.19 o
 -38   4   5         15.39         11.83         2.87 o
 -36   4   5         64.29         61.92         6.03 o
 -34   4   5        116.97        113.74         7.59 o
 -32   4   5        142.97        153.90         8.36 o
 -30   4   5         48.01         47.01         4.82 o
 -28   4   5         33.08         30.75         3.34 o
 -26   4   5          4.48          9.29         2.25 o
 -24   4   5         27.90         24.37         2.65 o
 -22   4   5        307.74        319.29         9.60 o
 -20   4   5         17.85         16.06         5.60 o
 -18   4   5         44.72         44.60         7.00 o
 -16   4   5        766.55        801.74        20.84 o
 -14   4   5        136.91        127.07         5.39 o
 -12   4   5         14.08         10.16         1.74 o
 -10   4   5         12.28         10.88         1.57 o
  -8   4   5         80.04         74.71         3.56 o
  -6   4   5        348.47        332.54        11.74 o
  -4   4   5        567.41        576.38        10.64 o
  -2   4   5        121.14        130.48         4.80 o
   0   4   5        170.44        160.30         5.17 o
   2   4   5        173.94        164.97         5.38 o
   4   4   5         31.04         32.34         2.24 o
   6   4   5        132.87        147.44         5.08 o
   8   4   5         55.22         52.92         3.83 o
  10   4   5        273.73        269.62        13.96 o
  12   4   5        707.59        716.61        12.18 o
  14   4   5        196.85        216.89         8.62 o
  16   4   5         93.37         95.33         4.45 o
  18   4   5         35.72         38.14         3.32 o
  20   4   5         33.14         33.85         3.26 o
  22   4   5        197.80        224.91         7.78 o
  24   4   5        126.41        144.94         9.39 o
  26   4   5          4.53          3.77         1.62 o
  28   4   5         74.24         81.60         6.03 o
  30   4   5         89.97        118.46         7.90 o
  32   4   5          0.06         -0.71         2.04 o
  34   4   5          1.49          2.65         2.19 o
  36   4   5          0.74          2.65         2.82 o
  38   4   5          3.13          3.41         3.19 o
 -41   5   5          6.99          7.96         3.98 o
 -39   5   5          0.32          6.10         2.73 o
 -37   5   5          0.11          0.44         2.30 o
 -35   5   5         31.11         35.32         4.82 o
 -33   5   5         24.33         16.16         3.27 o
 -31   5   5          1.10          1.77         2.11 o
 -29   5   5         19.73         17.87         3.05 o
 -27   5   5         16.30         14.25         2.78 o
 -25   5   5         26.01         21.79         2.93 o
 -23   5   5          0.67          0.62         2.49 o
 -21   5   5        143.95        149.66         6.59 o
 -19   5   5        215.58        211.55         7.92 o
 -17   5   5        222.69        224.68        11.70 o
 -15   5   5        425.48        447.84        29.20 o
 -13   5   5        317.37        325.72        16.13 o
 -11   5   5          7.06          3.50         4.18 o
  -9   5   5         91.32         93.63        15.78 o
  -7   5   5        702.70        741.04        18.09 o
  -5   5   5        460.36        501.11        22.34 o
  -3   5   5        188.60        200.86         8.66 o
  -1   5   5        397.65        398.02        12.71 o
   1   5   5        121.43        108.08         6.36 o
   3   5   5        118.31        110.45        11.02 o
   5   5   5          3.98          1.49         1.70 o
   7   5   5        156.58        155.95         9.38 o
   9   5   5         42.43         34.76         3.52 o
  11   5   5          7.63          6.64         2.30 o
  13   5   5        143.98        151.95        12.04 o
  15   5   5         46.60         48.54         3.28 o
  17   5   5         35.40         32.83         2.68 o
  19   5   5          7.22          7.30         1.72 o
  21   5   5         82.22         91.27         4.70 o
  23   5   5         40.00         45.31         3.83 o
  25   5   5         23.42         21.65         2.93 o
  27   5   5         35.85         37.32         3.78 o
  29   5   5          8.45          9.75         3.45 o
  31   5   5          0.72         -1.33         2.30 o
  33   5   5          4.77          7.76         2.59 o
  35   5   5          8.08         19.91         6.64 o
 -34   6   5          3.90          2.65         2.82 o
 -32   6   5          3.33          1.06         2.21 o
 -30   6   5         40.29         36.20         4.47 o
 -28   6   5          5.88          8.63         3.75 o
 -26   6   5         61.01         56.21         6.99 o
 -24   6   5          2.37          5.31         3.19 o
 -22   6   5         24.68         17.45         5.31 o
 -20   6   5          4.00          4.36         3.19 o
 -18   6   5         26.66         31.67         5.10 o
 -16   6   5        142.97        154.08        10.76 o
 -14   6   5         51.01         47.65         5.25 o
 -12   6   5          5.97          4.10         2.49 o
 -10   6   5          8.40         10.11         2.94 o
  -8   6   5         15.41         18.30         3.52 o
  -6   6   5        115.52         95.75         6.53 o
  -4   6   5        126.56        126.62         7.66 o
  -2   6   5         71.57         76.90         5.84 o
   0   6   5          1.16          0.66         3.91 o
   2   6   5         15.31         13.79         3.27 o
   4   6   5          6.55          3.79         2.55 o
   6   6   5          0.34          3.10         2.30 o
   8   6   5         20.09         22.14         3.27 o
  10   6   5         39.36         43.89         4.67 o
  12   6   5         63.21         64.59         7.61 o
  14   6   5          9.74          9.87         2.25 o
  16   6   5          0.99          3.10         2.11 o
  18   6   5         16.78         13.79         2.12 o
  20   6   5         25.93         36.31         3.90 o
  22   6   5         55.20         71.34         6.13 o
  24   6   5         37.31         41.94         4.12 o
  26   6   5         12.65         12.35         2.43 o
  28   6   5          4.28          8.49         2.73 o
  30   6   5          4.18         -3.98         3.98 o
 -23   7   5         17.00         11.94         5.31 o
 -21   7   5          9.92         13.27         5.31 o
 -19   7   5          6.25          8.36         2.73 o
 -17   7   5          5.26          0.00         2.50 o
 -15   7   5          5.50          5.79         2.49 o
 -13   7   5          7.44          6.16         2.87 o
 -11   7   5         15.18         17.18         3.40 o
  -9   7   5          7.45         10.65         5.33 o
  -7   7   5          1.74          6.61         2.87 o
  -5   7   5          1.24         -1.81         2.49 o
  -3   7   5          0.29         -2.06         2.09 o
  -1   7   5         32.95         40.23         5.36 o
   1   7   5         11.60         10.62         3.26 o
   3   7   5        144.43        155.19         7.69 o
   5   7   5          5.58          0.12         2.49 o
   7   7   5        108.39        107.46         7.31 o
   9   7   5          3.02          1.77         2.30 o
  11   7   5          2.46          2.14         2.04 o
  13   7   5          0.92          1.00         1.99 o
  15   7   5          7.29          6.74         2.43 o
  17   7   5         15.25         20.46         3.45 o
  19   7   5          3.54          3.45         2.65 o
  -4   8   5          4.50         10.62         5.31 o
  -2   8   5          0.74          6.35        10.62 o
   0   8   5          0.62          0.53         2.65 o
   2   8   5          0.04         -1.86         2.21 o
   4   8   5          1.75          5.31         3.98 o
   6   8   5          0.50          7.96         5.31 o
 -46   0   6          0.47          9.29         7.96 o
 -44   0   6         49.53         70.34        13.27 o
 -42   0   6         37.43         38.49         9.29 o
 -40   0   6         36.77         37.16         9.29 o
 -38   0   6         29.86         25.22         6.64 o
 -36   0   6         10.03          3.98         3.98 o
 -34   0   6         37.25         35.83         7.96 o
 -32   0   6          7.52          7.96         5.31 o
 -30   0   6        109.29        111.48        13.27 o
 -28   0   6         95.40        115.46        13.27 o
 -26   0   6         40.30         47.78         9.29 o
 -24   0   6        235.08        258.72        11.48 o
 -22   0   6        357.77        400.25        13.98 o
 -20   0   6         50.05         60.29         5.40 o
 -18   0   6         65.40         66.60         4.69 o
 -16   0   6       1390.73       1424.57        66.36 o
 -14   0   6       1538.72       1457.02        29.28 o
 -12   0   6       1585.25       1537.45        30.40 o
 -10   0   6       1602.62       1612.95        35.83 o
  -8   0   6       1056.94       1116.15        37.16 o
  -6   0   6        272.39        277.09         8.83 o
  -4   0   6         12.18         13.06         2.65 o
  -2   0   6       1509.24       1611.95        39.15 o
   0   0   6        261.32        285.56        10.62 o
   2   0   6        194.23        170.66        10.62 o
   4   0   6        196.52        219.99         6.49 o
   6   0   6         37.81         31.31         2.59 o
   8   0   6        181.22        201.95         6.31 o
  10   0   6          4.37          3.32         1.33 o
  12   0   6         60.33         69.28         5.31 o
  14   0   6        278.97        278.06        17.92 o
  16   0   6        509.58        538.15        26.74 o
  18   0   6        123.36        111.03         6.99 o
  20   0   6        137.71        127.84         6.99 o
  22   0   6         18.95         14.19         2.21 o
  24   0   6         64.97         62.72         5.71 o
  26   0   6        197.31        201.73        15.93 o
  28   0   6          2.43          2.65         2.65 o
  30   0   6          5.70          5.31         3.98 o
  32   0   6         35.65         33.18         7.96 o
  34   0   6         14.42         17.25         5.31 o
  36   0   6          0.01          0.00         3.98 o
  38   0   6          5.43          1.33         3.98 o
  40   0   6          0.03          3.98         5.31 o
  42   0   6         14.99          9.29         5.31 o
 -47   1   6          7.59         14.60         7.96 o
 -45   1   6         23.73         20.51         5.10 o
 -43   1   6         37.53         39.44        13.27 o
 -41   1   6         19.78         22.67         5.40 o
 -39   1   6        155.23        166.42        12.64 o
 -37   1   6         56.81         58.89         7.94 o
 -35   1   6         38.43         30.49         5.31 o
 -33   1   6         11.77          9.62         3.41 o
 -31   1   6         72.08         71.16         7.51 o
 -29   1   6         81.90         90.45        10.62 o
 -27   1   6        130.70        125.97        10.62 o
 -25   1   6         40.49         48.66         8.63 o
 -23   1   6         37.04         40.94         5.10 o
 -21   1   6        160.74        184.09         8.36 o
 -19   1   6          1.48          0.83         1.70 o
 -17   1   6         15.40         10.16         2.30 o
 -15   1   6        966.29        991.22        18.39 o
 -13   1   6        890.32        875.92        15.10 o
 -11   1   6        638.08        695.32        14.75 o
  -9   1   6        189.32        184.90         7.66 o
  -7   1   6         43.51         44.47         3.11 o
  -5   1   6         87.27         87.72         4.03 o
  -3   1   6        108.19        110.05         8.47 o
  -1   1   6        192.01        172.35         8.18 o
   1   1   6        354.06        346.70        12.35 o
   3   1   6        288.21        303.64         8.73 o
   5   1   6        161.37        166.14         5.39 o
   7   1   6        252.61        255.95         6.97 o
   9   1   6         26.85         23.64         1.72 o
  11   1   6         42.90         37.77         4.19 o
  13   1   6       1320.62       1375.64        43.60 o
  15   1   6        449.48        477.50        12.18 o
  17   1   6         72.03         68.07         3.60 o
  19   1   6        190.52        215.13        10.69 o
  21   1   6        108.37        113.00         5.29 o
  23   1   6         52.96         47.07         3.22 o
  25   1   6         14.07          5.88         1.93 o
  27   1   6         52.80         46.83         4.29 o
  29   1   6         19.69         17.17         2.87 o
  31   1   6         18.87         17.25         3.06 o
  33   1   6          7.85          7.45         2.04 o
  35   1   6          5.59          5.31         3.19 o
  37   1   6          0.45          3.32         2.82 o
  39   1   6          0.59         10.45         3.41 o
  41   1   6         18.42         24.57         5.63 o
  43   1   6          0.04          3.98         3.98 o
 -46   2   6          2.04         10.62         6.64 o
 -44   2   6         50.49         50.31         7.94 o
 -42   2   6         16.92         24.30         6.05 o
 -40   2   6          2.43          1.62         4.15 o
 -38   2   6         14.46         18.47         5.40 o
 -36   2   6         38.92         45.53        15.26 o
 -34   2   6          2.50          0.00         6.64 o
 -32   2   6         17.91         20.53         5.31 o
 -30   2   6         63.53         69.68         7.51 o
 -28   2   6         70.95         58.52         6.57 o
 -26   2   6         59.84         57.19         6.57 o
 -24   2   6         41.01         49.49         6.05 o
 -22   2   6         44.99         45.57         6.05 o
 -20   2   6         10.16          8.41         2.30 o
 -18   2   6          9.70          8.43         1.81 o
 -16   2   6        546.41        556.57        12.23 o
 -14   2   6         31.73         27.37         2.93 o
 -12   2   6         35.83         33.29         2.78 o
 -10   2   6        359.06        375.88         9.70 o
  -8   2   6        309.77        294.24         8.23 o
  -6   2   6         40.53         35.38         2.93 o
  -4   2   6          8.97          5.91         1.80 o
  -2   2   6        144.48        144.33         4.91 o
   0   2   6        130.88        148.64         5.78 o
   2   2   6        259.78        280.57         7.56 o
   4   2   6        118.57        130.08         4.94 o
   6   2   6        124.06        133.08         5.12 o
   8   2   6         21.34         17.51         1.99 o
  10   2   6         45.79         51.44         3.22 o
  12   2   6        253.60        273.30         6.84 o
  14   2   6          2.93          0.80         1.19 o
  16   2   6          9.22          6.96         1.44 o
  18   2   6        304.53        319.72         8.22 o
  20   2   6        109.61        100.50         4.38 o
  22   2   6          0.16          2.53         1.43 o
  24   2   6          6.77          3.62         1.43 o
  26   2   6          8.14          6.64         1.74 o
  28   2   6          8.48          6.72         2.13 o
  30   2   6         23.52         25.68         3.86 o
  32   2   6          2.71          2.16         1.70 o
  34   2   6          8.13          7.00         2.49 o
  36   2   6          4.85         11.13         2.59 o
  38   2   6          0.57         -2.73         2.73 o
  40   2   6          0.68          7.08         3.06 o
  42   2   6          0.34          0.00         3.98 o
  44   2   6          0.31         -1.33         3.98 o
 -41   3   6          2.46         -0.44         4.15 o
 -39   3   6         40.02         37.06         6.99 o
 -37   3   6         11.75         13.94         4.69 o
 -35   3   6         63.77         53.09         6.99 o
 -33   3   6          6.75          9.46         3.41 o
 -31   3   6          1.16          7.30         3.41 o
 -29   3   6         37.37         37.73         6.05 o
 -27   3   6         14.18          6.97         3.98 o
 -25   3   6         77.60         69.92         5.59 o
 -23   3   6         28.57         18.75         3.79 o
 -21   3   6         57.23         50.71         4.82 o
 -19   3   6        167.21        168.04         7.89 o
 -17   3   6        393.80        397.68        10.93 o
 -15   3   6         24.65         23.60         2.32 o
 -13   3   6          5.79          3.87         1.45 o
 -11   3   6         36.41         28.73         2.57 o
  -9   3   6         31.87         27.69         2.28 o
  -7   3   6        673.84        677.38        12.04 o
  -5   3   6          0.10          0.92         1.50 o
  -3   3   6         29.79         20.84         2.30 o
  -1   3   6        227.45        220.95         6.50 o
   1   3   6        101.93        103.22         4.48 o
   3   3   6          8.31          6.15         1.43 o
   5   3   6         60.78         55.66         3.60 o
   7   3   6          2.38          0.33         1.33 o
   9   3   6        119.80        103.85         7.47 o
  11   3   6         36.94         35.34         3.26 o
  13   3   6        215.67        232.72         6.13 o
  15   3   6         24.74         20.04         1.62 o
  17   3   6          5.69          5.11         1.05 o
  19   3   6          4.93          2.99         1.20 o
  21   3   6         27.19         21.04         2.43 o
  23   3   6         49.30         50.93         4.82 o
  25   3   6         35.15         33.52         4.41 o
  27   3   6         21.39         18.64         2.53 o
  29   3   6          3.49          3.98         1.74 o
  31   3   6          1.81          1.82         1.77 o
  33   3   6         22.70         35.99         9.11 o
  35   3   6         11.97         14.89         4.13 o
  37   3   6          8.65          9.29         3.41 o
  39   3   6          1.58          1.33         2.65 o
  41   3   6          1.67         -1.33         2.65 o
 -40   4   6          1.13          6.07         3.19 o
 -38   4   6          1.06          2.65         5.31 o
 -36   4   6          0.21          4.65         3.75 o
 -34   4   6          4.79          6.64         3.41 o
 -32   4   6         14.89          7.77         3.19 o
 -30   4   6         68.74         71.27        11.28 o
 -28   4   6          0.16          1.53         2.04 o
 -26   4   6         66.49         69.79         5.84 o
 -24   4   6          2.35          7.60         2.49 o
 -22   4   6          4.05          4.55         1.93 o
 -20   4   6          0.60          2.86         2.77 o
 -18   4   6          2.96          2.94         2.49 o
 -16   4   6         95.05         87.06         4.70 o
 -14   4   6        129.05        131.83         5.60 o
 -12   4   6        107.58        101.84         4.88 o
 -10   4   6        162.90        156.41         6.26 o
  -8   4   6         92.87         98.31         4.57 o
  -6   4   6         26.68         23.97         2.46 o
  -4   4   6          7.10          8.66         2.18 o
  -2   4   6          3.31          2.80         1.29 o
   0   4   6         35.21         30.02         2.57 o
   2   4   6         78.99         73.28         3.84 o
   4   4   6        125.13        136.54         5.45 o
   6   4   6         91.28         93.22         4.26 o
   8   4   6          3.18          2.86         1.35 o
  10   4   6          2.24          1.06         1.19 o
  12   4   6          9.88         10.26         1.76 o
  14   4   6         16.60         14.27         1.47 o
  16   4   6         31.09         27.66         2.31 o
  18   4   6          5.11          6.30         1.45 o
  20   4   6          2.40          1.12         1.35 o
  22   4   6         21.12         26.46         2.68 o
  24   4   6          4.07          3.82         1.70 o
  26   4   6         15.17         15.51         2.73 o
  28   4   6          2.49          7.75         2.87 o
  30   4   6          0.00          3.88         2.04 o
  32   4   6          8.55          6.33         2.04 o
  34   4   6          0.82         -2.04         2.04 o
  36   4   6          0.05          0.44         3.32 o
 -37   5   6          2.16         23.89         7.96 o
 -35   5   6          0.26          0.66         5.97 o
 -33   5   6          0.40          5.31         3.75 o
 -31   5   6          3.05          3.16         2.04 o
 -29   5   6         14.92         14.41         3.27 o
 -27   5   6         23.12         16.42         3.40 o
 -25   5   6          9.51         12.83         3.06 o
 -23   5   6          8.19          4.59         4.24 o
 -21   5   6          1.78          3.98         2.30 o
 -19   5   6          5.41          5.55         2.49 o
 -17   5   6         20.11         19.72         4.02 o
 -15   5   6        114.40        128.53         7.89 o
 -13   5   6        128.69        128.32         7.46 o
 -11   5   6         83.97         79.18         5.84 o
  -9   5   6         55.26         54.21         4.82 o
  -7   5   6         34.91         32.23         4.04 o
  -5   5   6          0.77          0.76         2.64 o
  -3   5   6          1.45          3.06         2.04 o
  -1   5   6         44.64         46.71         5.07 o
   1   5   6         32.18         35.09         5.77 o
   3   5   6         47.78         59.12         5.36 o
   5   5   6          5.50          1.59         2.21 o
   7   5   6          6.48          7.02         3.19 o
   9   5   6          0.78         -1.72         1.72 o
  11   5   6          1.49          7.96         2.30 o
  13   5   6         48.09         61.57         4.65 o
  15   5   6         24.03         22.28         2.68 o
  17   5   6          3.53          1.63         1.35 o
  19   5   6         32.81         31.53         2.89 o
  21   5   6         36.38         36.44         3.66 o
  23   5   6          0.07         -0.11         1.45 o
  25   5   6          0.23          1.46         1.56 o
  27   5   6         15.08         19.65         3.11 o
  29   5   6          2.42          2.65         1.99 o
  31   5   6          5.27          9.29         5.31 o
  33   5   6          0.02         -3.98         5.31 o
 -28   6   6         37.48         35.83         7.96 o
 -26   6   6         35.00         42.47         7.96 o
 -24   6   6         10.57         17.39         7.96 o
 -22   6   6          8.53         10.42         2.87 o
 -20   6   6          1.17         -0.80         3.63 o
 -18   6   6          3.47          3.78         2.59 o
 -16   6   6        101.37        105.50         8.60 o
 -14   6   6          5.17          6.50         2.73 o
 -12   6   6          7.39          4.29         2.26 o
 -10   6   6         46.97         47.48         4.97 o
  -8   6   6         56.57         52.58         5.36 o
  -6   6   6          0.04          1.09         3.19 o
  -4   6   6          1.37          5.09         2.45 o
  -2   6   6         13.00         14.65         2.87 o
   0   6   6         61.67         70.76         6.13 o
   2   6   6        123.24        160.51         8.92 o
   4   6   6         46.02         37.92         5.31 o
   6   6   6         53.34         48.59         4.82 o
   8   6   6         40.36         37.93         4.60 o
  10   6   6         34.57         34.38         4.29 o
  12   6   6         50.65         46.39         4.82 o
  14   6   6          6.18          4.31         1.99 o
  16   6   6         15.76          6.30         2.65 o
  18   6   6         82.57         92.56         5.92 o
  20   6   6         45.85         54.01         4.79 o
  22   6   6          2.85         -0.66         1.70 o
  24   6   6          2.15          4.81         4.65 o
  26   6   6          1.18         -1.33         2.65 o
 -13   7   6         24.88         21.23         6.64 o
 -11   7   6         11.28         15.62         5.25 o
  -9   7   6         27.18         22.13         4.29 o
  -7   7   6         61.30         66.20         6.53 o
  -5   7   6         23.55         20.14         4.04 o
  -3   7   6         13.97          9.82         2.73 o
  -1   7   6         70.93         74.82         5.39 o
   1   7   6         63.84         64.62         5.12 o
   3   7   6         25.13         16.23         3.52 o
   5   7   6         74.82         68.46         6.36 o
   7   7   6         69.97         82.40        11.55 o
   9   7   6          9.24         13.75         3.04 o
  11   7   6          0.44         -1.99         1.99 o
 -43   1   7          2.45         10.62         7.96 o
 -41   1   7          9.82         15.93         5.63 o
 -39   1   7         23.95         11.94         4.42 o
 -37   1   7         11.10          1.33         3.75 o
 -35   1   7          0.08          0.66         3.75 o
 -33   1   7         30.76         24.65         9.29 o
 -31   1   7         44.24         46.25         5.58 o
 -29   1   7         11.13         13.39         3.04 o
 -27   1   7         21.98         17.53         3.27 o
 -25   1   7         58.37         53.83         5.07 o
 -23   1   7          9.93         11.52         2.87 o
 -21   1   7          1.50         -0.38         1.93 o
 -19   1   7         15.29         15.23         2.73 o
 -17   1   7         25.06         17.65         3.52 o
 -15   1   7         13.42         12.25         4.93 o
 -13   1   7          1.33          1.73         1.56 o
 -11   1   7          0.04          0.31         1.72 o
  -9   1   7          9.71          7.19         1.62 o
  -7   1   7         49.93         45.12         3.68 o
  -5   1   7        232.87        253.31         8.68 o
  -3   1   7        187.51        194.63         7.56 o
  -1   1   7          6.16          4.36         1.93 o
   1   1   7         64.37         68.98         3.67 o
   3   1   7        139.63        135.85         6.81 o
   5   1   7         39.27         39.58         4.44 o
   7   1   7         75.25         78.41         4.03 o
   9   1   7         20.28         23.63         2.73 o
  11   1   7         15.35         16.11         4.74 o
  13   1   7        266.55        293.56         9.49 o
  15   1   7          0.01         -0.50         1.76 o
  17   1   7         22.77         27.17         2.53 o
  19   1   7          0.27          2.92         2.30 o
  21   1   7          0.11         -0.51         1.54 o
  23   1   7         71.27         77.18         3.84 o
  25   1   7         19.88         17.94         3.06 o
  27   1   7          0.56          1.90         2.64 o
  29   1   7          2.27          3.72         2.21 o
  31   1   7          7.29         12.61         3.75 o
  33   1   7          0.37          0.66         2.82 o
  35   1   7          1.17          0.00         2.82 o
  37   1   7          0.85         -1.99         3.32 o
  39   1   7          1.33         -5.31         5.31 o
 -42   2   7          2.08          0.00         3.98 o
 -40   2   7         52.33         45.87         7.51 o
 -38   2   7          0.00         -4.15         4.15 o
 -36   2   7          0.13          2.65         3.75 o
 -34   2   7         67.46         64.45         7.94 o
 -32   2   7         27.99         32.98         6.05 o
 -30   2   7         31.35         24.00         4.69 o
 -28   2   7         56.19         52.37         5.36 o
 -26   2   7         41.28         39.87         8.77 o
 -24   2   7        310.68        328.63        19.28 o
 -22   2   7        220.18        211.40        10.20 o
 -20   2   7        158.20        165.82         8.66 o
 -18   2   7         17.01         14.51         2.43 o
 -16   2   7        399.75        436.85        11.71 o
 -14   2   7          9.91          4.29         2.40 o
 -12   2   7         32.22         31.30         3.26 o
 -10   2   7          3.31          0.19         1.93 o
  -8   2   7         74.57         73.11         4.27 o
  -6   2   7        335.67        339.46         8.31 o
  -4   2   7        182.95        189.69         9.77 o
  -2   2   7        119.67        115.43         5.25 o
   0   2   7        164.46        170.18         6.70 o
   2   2   7        104.32        108.66         4.71 o
   4   2   7        130.99        126.54         5.25 o
   6   2   7         93.08         96.71         4.79 o
   8   2   7         80.29         67.39         3.60 o
  10   2   7        199.93        194.81         5.90 o
  12   2   7        351.00        373.42         9.47 o
  14   2   7         69.95         72.00         5.07 o
  16   2   7         38.82         39.01         3.45 o
  18   2   7          2.67          3.37         1.35 o
  20   2   7          1.79          4.65         1.45 o
  22   2   7          6.24          7.66         1.95 o
  24   2   7         32.93         35.07         3.22 o
  26   2   7         22.05         15.74         2.65 o
  28   2   7         12.89         16.83         2.64 o
  30   2   7          5.61          1.77         3.34 o
  32   2   7          0.46         -0.33         1.70 o
  34   2   7          7.71          7.79         6.53 o
  36   2   7          2.80          1.33         2.82 o
  38   2   7         27.47         33.18         7.96 o
  40   2   7         13.09         22.56         6.64 o
 -39   3   7         82.53         72.99        11.94 o
 -37   3   7         40.16         39.03         6.64 o
 -35   3   7          5.01          2.65         3.19 o
 -33   3   7         16.92         13.27         4.69 o
 -31   3   7         16.76          5.69         3.19 o
 -29   3   7         69.77         69.44         7.94 o
 -27   3   7         65.64         75.39         8.29 o
 -25   3   7         70.61         72.24         6.36 o
 -23   3   7         76.39         69.62         4.98 o
 -21   3   7          9.70          8.15         2.25 o
 -19   3   7        104.45        114.53         6.12 o
 -17   3   7         61.28         59.00         4.10 o
 -15   3   7         33.92         25.38         2.75 o
 -13   3   7          5.17          4.40         2.03 o
 -11   3   7        393.12        423.62        10.28 o
  -9   3   7         40.46         45.45         3.36 o
  -7   3   7          1.38          0.21         1.86 o
  -5   3   7        314.92        316.02         8.35 o
  -3   3   7        179.13        175.69         6.32 o
  -1   3   7        180.79        198.93         7.12 o
   1   3   7         60.51         66.75         4.28 o
   3   3   7         20.36         16.30         1.81 o
   5   3   7        148.56        168.01         6.59 o
   7   3   7        182.39        189.05         8.05 o
   9   3   7        146.83        154.04         6.28 o
  11   3   7         45.06         46.27         2.97 o
  13   3   7         30.08         32.70         2.81 o
  15   3   7          9.16         11.82         1.61 o
  17   3   7         13.49         15.00         1.93 o
  19   3   7          0.05          0.75         1.20 o
  21   3   7          5.83          2.53         1.85 o
  23   3   7         85.26         89.71         5.31 o
  25   3   7         31.27         31.02         3.68 o
  27   3   7         24.35         26.95         3.02 o
  29   3   7          1.05         -1.74         1.74 o
  31   3   7          0.06          1.77         1.74 o
  33   3   7          8.34          6.02         2.04 o
  35   3   7          8.13          7.77         3.19 o
  37   3   7          4.71          6.64         3.98 o
 -36   4   7         56.82         70.34        13.27 o
 -34   4   7          0.51          4.87         5.31 o
 -32   4   7          2.82          8.11         4.15 o
 -30   4   7         20.93         23.07         4.42 o
 -28   4   7          5.26          5.50         3.32 o
 -26   4   7         24.97         17.43         3.11 o
 -24   4   7         36.08         45.04         4.39 o
 -22   4   7         55.60         54.27         4.71 o
 -20   4   7         82.64         78.77         5.39 o
 -18   4   7         32.89         35.65         3.54 o
 -16   4   7         24.28         26.09         3.22 o
 -14   4   7          1.28         -0.22         1.45 o
 -12   4   7          0.02         -0.29         1.96 o
 -10   4   7        352.23        373.67        14.39 o
  -8   4   7        288.98        298.34         8.60 o
  -6   4   7          2.33         -1.72         1.72 o
  -4   4   7         68.65         55.43         8.92 o
  -2   4   7        197.20        197.65         6.80 o
   0   4   7          0.27         -0.97         1.43 o
   2   4   7         10.95          9.25         1.56 o
   4   4   7         80.35         89.23         4.94 o
   6   4   7        144.26        152.01         6.45 o
   8   4   7        143.64        148.09         5.68 o
  10   4   7         93.43        100.42         4.85 o
  12   4   7         76.50         85.46         3.95 o
  14   4   7          0.14         -1.32         1.32 o
  16   4   7          6.32          2.19         3.94 o
  18   4   7        161.47        190.31        10.15 o
  20   4   7         48.53         56.02         7.20 o
  22   4   7          0.76         -1.43         1.43 o
  24   4   7         51.21         50.83         4.39 o
  26   4   7         53.38         58.05         5.17 o
  28   4   7          0.85          0.00         1.74 o
  30   4   7          0.31          2.84         1.93 o
  32   4   7          1.44          0.66         2.82 o
 -33   5   7          3.44         19.91         7.96 o
 -31   5   7          2.47          7.96         6.64 o
 -29   5   7         12.61          7.27         2.64 o
 -27   5   7          0.41         -1.04         2.87 o
 -25   5   7         81.68         68.84         5.61 o
 -23   5   7         58.47         59.69         6.03 o
 -21   5   7         26.29         30.79         6.63 o
 -19   5   7        165.64        183.22        10.09 o
 -17   5   7        108.98        111.14         7.59 o
 -15   5   7          0.32          0.14         5.28 o
 -13   5   7         36.07         33.39         4.29 o
 -11   5   7        164.14        166.65         8.86 o
  -9   5   7        177.74        183.85        10.16 o
  -7   5   7        148.83        151.75         8.36 o
  -5   5   7         60.07         60.58         5.59 o
  -3   5   7          3.35          1.59         3.07 o
  -1   5   7          6.31          4.17         1.93 o
   1   5   7          0.21         -0.27         2.21 o
   3   5   7         23.55         26.32         4.15 o
   5   5   7         18.64         21.11         3.75 o
   7   5   7         12.61          5.97         3.32 o
   9   5   7         62.87         63.95         6.57 o
  11   5   7         11.13         11.43         3.25 o
  13   5   7         10.20          8.23         2.11 o
  15   5   7          6.37          6.22         1.90 o
  17   5   7         25.57         30.13         3.34 o
  19   5   7         34.08         41.16         3.98 o
  21   5   7         28.48         34.26         3.98 o
  23   5   7          2.29          4.87         2.11 o
  25   5   7          0.76          6.06         2.30 o
  27   5   7          6.22          6.26         3.19 o
  29   5   7          1.31          2.65         5.31 o
 -18   6   7         10.40         11.84         3.52 o
 -16   6   7          3.13          4.58         2.49 o
 -14   6   7          3.76          3.32         2.73 o
 -12   6   7         10.28          8.16         3.08 o
 -10   6   7         53.67         50.23         6.93 o
  -8   6   7         41.79         40.14         4.93 o
  -6   6   7          3.20          2.29         2.59 o
  -4   6   7          2.62          6.88         2.49 o
  -2   6   7          4.30         10.48         2.85 o
   0   6   7         36.12         33.07         5.31 o
   2   6   7         16.62          7.96         3.75 o
   4   6   7         77.57         76.36         7.51 o
   6   6   7         32.99         26.17         5.41 o
   8   6   7          0.01         -0.72         2.99 o
  10   6   7          3.58          4.87         2.30 o
  12   6   7          8.87          7.27         2.33 o
  14   6   7          5.47          7.20         2.25 o
  16   6   7         10.25         12.89         3.27 o
  18   6   7         20.14         19.31         4.69 o
  20   6   7         16.11          6.64         3.98 o
 -38   0   8         25.59         41.14        10.62 o
 -36   0   8          3.06          1.33         5.31 o
 -34   0   8         50.20         58.40        10.62 o
 -32   0   8         21.57         19.91         7.96 o
 -30   0   8         12.61          3.98         5.31 o
 -28   0   8         27.67         45.12        10.62 o
 -26   0   8         18.51         22.56         6.64 o
 -24   0   8         17.09         30.52         7.96 o
 -22   0   8         46.95         53.09         9.29 o
 -20   0   8         63.24         50.43         9.29 o
 -18   0   8        494.62        472.47        27.87 o
 -16   0   8        709.98        753.83        34.51 o
 -14   0   8        217.71        213.67        17.25 o
 -12   0   8         97.62        108.83        13.27 o
 -10   0   8         28.16         17.25         6.64 o
  -8   0   8         27.79         13.27         5.31 o
  -6   0   8        387.43        431.33        25.22 o
  -4   0   8         49.96         47.78         7.96 o
  -2   0   8         30.60         25.22         5.31 o
   0   0   8         73.54         69.01         9.29 o
   2   0   8          3.40          5.31         3.98 o
   4   0   8          0.02          3.98         3.98 o
   6   0   8          0.57         -1.33         3.98 o
   8   0   8         25.23         22.56         6.64 o
  10   0   8        320.26        319.85        19.91 o
  12   0   8        426.09        566.70        27.87 o
  14   0   8          1.58         -3.98         3.98 o
  16   0   8         13.60          9.29         3.98 o
  18   0   8         16.56         23.89         5.31 o
  20   0   8         28.82         41.14         7.96 o
  22   0   8         35.20         41.14         7.96 o
  24   0   8          2.32          3.98         2.82 o
  26   0   8          4.29          9.29         5.31 o
  28   0   8         17.16         19.91         6.64 o
  30   0   8          3.92          6.64         5.31 o
  32   0   8          0.00          0.00         3.98 o
  34   0   8          1.13          5.31         5.31 o
 -39   1   8          0.28          1.33         5.31 o
 -37   1   8          1.33         -4.15         4.15 o
 -35   1   8          8.22         14.72         5.97 o
 -33   1   8         20.84         24.57         5.40 o
 -31   1   8         31.88         38.43         7.30 o
 -29   1   8          3.83          4.65         3.75 o
 -27   1   8          8.40         15.08         5.10 o
 -25   1   8         70.71         76.90         6.81 o
 -23   1   8          7.25          2.90         2.49 o
 -21   1   8         10.51          8.98         3.68 o
 -19   1   8        461.78        516.43        16.30 o
 -17   1   8        311.73        302.81        12.56 o
 -15   1   8         19.55         12.73         6.38 o
 -13   1   8         52.75         48.28         4.60 o
 -11   1   8         41.82         31.85         6.64 o
  -9   1   8          0.29         -2.65         2.82 o
  -7   1   8          2.16          2.84         3.32 o
  -5   1   8        134.68        141.99        13.27 o
  -3   1   8        121.60        119.93         8.88 o
  -1   1   8         61.99         62.89         4.82 o
   1   1   8         40.37         41.02         4.04 o
   3   1   8         38.50         40.08         4.04 o
   5   1   8          8.23          3.98         3.32 o
   7   1   8          0.31          0.84        16.59 o
   9   1   8        394.30        507.74        29.86 o
  11   1   8        111.92        150.60        13.94 o
  13   1   8         15.97          9.82         5.31 o
  15   1   8         93.29        120.83         8.45 o
  17   1   8         62.87         71.12         5.25 o
  19   1   8          2.56          2.65         2.30 o
  21   1   8          3.56          6.19         2.30 o
  23   1   8         37.23         48.62         5.07 o
  25   1   8          8.15          6.15         2.49 o
  27   1   8          5.61          1.33         5.31 o
  29   1   8          2.81          0.66         2.82 o
  31   1   8          1.22          1.33         2.82 o
  33   1   8          0.00         -1.90         5.31 o
 -38   2   8          0.98          3.98         5.31 o
 -36   2   8          4.39          3.98         4.15 o
 -34   2   8          7.90          2.21         4.15 o
 -32   2   8         21.93         18.58         4.60 o
 -30   2   8         27.26         27.44         4.60 o
 -28   2   8          2.91         -2.73         2.73 o
 -26   2   8          2.56         -0.53         2.73 o
 -24   2   8          0.11          0.88         3.86 o
 -22   2   8          8.97          9.69         2.73 o
 -20   2   8         92.77         95.12         7.13 o
 -18   2   8          7.93          6.37         2.73 o
 -16   2   8          0.01         -0.62         1.92 o
 -14   2   8         69.32         68.08         4.94 o
 -12   2   8         32.48         27.13         3.22 o
 -10   2   8          0.32         -0.28         2.68 o
  -8   2   8          8.27          7.28         2.87 o
  -6   2   8          5.70          4.53         1.81 o
  -4   2   8         71.90         83.24         5.76 o
  -2   2   8        145.04        153.96         8.15 o
   0   2   8          7.04          6.19         2.92 o
   2   2   8         16.65         14.89         2.73 o
   4   2   8         42.80         43.56         4.29 o
   6   2   8         16.85         16.46         3.06 o
   8   2   8         21.32         21.67         2.87 o
  10   2   8          7.67          6.47         1.70 o
  12   2   8         25.87         31.36         3.52 o
  14   2   8         57.42         55.58         4.67 o
  16   2   8         19.40         22.53         2.78 o
  18   2   8          4.96          2.84         4.11 o
  20   2   8          1.51          1.69         1.55 o
  22   2   8          0.24          2.95         1.74 o
  24   2   8         12.37         14.78         2.87 o
  26   2   8         17.76         21.52         6.01 o
  28   2   8          0.32          5.07         2.49 o
  30   2   8          3.15         -3.50         3.55 o
  32   2   8          6.58          9.29         5.31 o
  34   2   8          0.04         -2.65         3.98 o
 -37   3   8          0.58         17.25         6.64 o
 -35   3   8          0.94         -0.66         3.75 o
 -33   3   8         28.37         22.57         6.57 o
 -31   3   8         14.48         14.91         3.52 o
 -29   3   8          0.40         -0.44         2.30 o
 -27   3   8          2.86          7.30         3.27 o
 -25   3   8          0.00          3.14         2.49 o
 -23   3   8         32.36         33.02         4.97 o
 -21   3   8         49.93         44.99         4.39 o
 -19   3   8          4.67          3.35         1.86 o
 -17   3   8          3.89          2.05         1.66 o
 -15   3   8          7.07          6.49         1.96 o
 -13   3   8         15.09         13.50         2.28 o
 -11   3   8        124.17        123.95         5.64 o
  -9   3   8          2.05          2.06         2.18 o
  -7   3   8          5.98          2.84         1.65 o
  -5   3   8        114.92        116.60         5.92 o
  -3   3   8         28.72         24.00         3.11 o
  -1   3   8          3.13          1.00         1.33 o
   1   3   8         28.92         30.50         3.32 o
   3   3   8         20.98         20.00         2.65 o
   5   3   8         18.26         12.44         2.30 o
   7   3   8          0.69          2.32         2.74 o
   9   3   8         29.14         27.48         2.78 o
  11   3   8          4.71         -0.38         1.93 o
  13   3   8          3.48          3.48         1.70 o
  15   3   8          4.04          3.10         1.45 o
  17   3   8          5.03          4.71         1.59 o
  19   3   8         14.12         11.51         1.96 o
  21   3   8          5.83          6.64         2.25 o
  23   3   8          4.72          4.42         1.74 o
  25   3   8          0.38          1.43         2.04 o
  27   3   8          0.00          2.92         1.56 o
  29   3   8         11.23         14.36         2.78 o
  31   3   8          4.58          7.20         3.19 o
  33   3   8          2.20          1.33         3.98 o
 -30   4   8         11.16         14.96         5.10 o
 -28   4   8          3.44          7.96         3.04 o
 -26   4   8          5.84          3.16         3.30 o
 -24   4   8          8.47          6.59         2.53 o
 -22   4   8          3.27          4.29         2.58 o
 -20   4   8          0.45          0.28         2.25 o
 -18   4   8         44.40         39.74         4.60 o
 -16   4   8         62.93         56.16         4.71 o
 -14   4   8         45.35         43.87         4.39 o
 -12   4   8         14.73         10.70         2.21 o
 -10   4   8         31.59         26.50         3.17 o
  -8   4   8          1.71          1.82         2.04 o
  -6   4   8         12.60          9.84         2.07 o
  -4   4   8          2.40          1.99         1.56 o
  -2   4   8          0.01         -1.74         1.74 o
   0   4   8         17.83         14.83         3.06 o
   2   4   8         12.97         11.55         2.11 o
   4   4   8          0.67          1.92         1.74 o
   6   4   8          3.37          5.31         1.99 o
   8   4   8         10.60          6.17         2.08 o
  10   4   8         24.39         22.83         2.31 o
  12   4   8         26.58         27.55         2.49 o
  14   4   8          0.22         -0.14         2.30 o
  16   4   8          0.00          2.51         1.74 o
  18   4   8          2.06          2.49         2.15 o
  20   4   8          3.84          4.36         1.93 o
  22   4   8          8.31          8.57         2.49 o
  24   4   8          0.00          1.14         1.93 o
  26   4   8          1.33          4.65         2.82 o
  28   4   8          0.08         -1.33         2.65 o
 -23   5   8          1.48          2.65         3.98 o
 -21   5   8          6.98          2.65         3.75 o
 -19   5   8         48.49         60.53         6.03 o
 -17   5   8         40.68         35.30         6.38 o
 -15   5   8          2.92         -4.13         4.65 o
 -13   5   8         17.77         20.44         5.13 o
 -11   5   8         35.65         39.40         4.82 o
  -9   5   8          1.26          0.93         2.73 o
  -7   5   8          4.64          1.59         2.73 o
  -5   5   8         12.11          7.55         2.59 o
  -3   5   8         17.25          9.29         3.19 o
  -1   5   8         32.19         41.31         5.63 o
   1   5   8          0.28          1.33         3.19 o
   3   5   8         14.65         12.32         3.19 o
   5   5   8          7.07          7.02         3.19 o
   7   5   8          7.92          8.15         3.32 o
   9   5   8          5.90          5.31         2.82 o
  11   5   8          4.68          5.88         2.25 o
  13   5   8          3.45          2.03         2.11 o
  15   5   8         19.26         16.64         3.06 o
  17   5   8         16.02         17.50         4.15 o
  19   5   8          2.23          4.42         4.65 o
  -8   6   8          1.13          6.64         5.31 o
  -6   6   8          0.26         -5.31         5.31 o
  -4   6   8         29.85         47.78         9.29 o
  -2   6   8         56.77         57.07        10.62 o
   0   6   8          4.98          1.33         2.37 o
   2   6   8         12.44         18.47         5.31 o
   4   6   8         26.62         22.39         5.10 o
   6   6   8          9.02          6.64         2.82 o
   8   6   8          6.18          7.96         3.98 o
 -33   1   9          0.38         11.94         7.96 o
 -31   1   9          5.34          5.31         3.75 o
 -29   1   9          7.92          7.96         4.69 o
 -27   1   9          4.28          2.65         3.98 o
 -25   1   9          4.57         11.82         5.10 o
 -23   1   9         27.49         19.66         7.30 o
 -21   1   9         18.64         11.41         4.42 o
 -19   1   9         44.85         59.04        12.61 o
 -17   1   9          0.02          1.33         3.75 o
 -15   1   9         15.92         10.47         4.15 o
 -13   1   9          0.81         -0.95         6.64 o
 -11   1   9          0.15          4.65         3.75 o
  -9   1   9         62.75         63.81         7.51 o
  -7   1   9         41.00         42.92         6.05 o
  -5   1   9          0.34          2.21         2.30 o
  -3   1   9         21.24         21.23         3.52 o
  -1   1   9         51.21         53.22         6.57 o
   1   1   9          9.45          7.02         3.19 o
   3   1   9         21.87         21.10         4.15 o
   5   1   9          0.10         -3.32         3.32 o
   7   1   9          5.86         -0.50         5.97 o
   9   1   9        132.95        163.91        11.26 o
  11   1   9          3.65         -2.65         5.31 o
  13   1   9         36.54         47.02         6.05 o
  15   1   9          2.41          0.76         5.31 o
  17   1   9          4.51          7.96         5.31 o
  19   1   9         11.21         11.94         3.75 o
  21   1   9          4.05          1.33         2.82 o
  23   1   9          0.24          1.09         2.49 o
  25   1   9          1.91          1.00         1.99 o
  27   1   9          3.88          0.00         3.98 o
 -32   2   9         17.68          6.64         5.31 o
 -30   2   9         17.87         22.56         7.96 o
 -28   2   9         46.58         42.82         5.59 o
 -26   2   9         23.05         20.17         4.75 o
 -24   2   9         25.11         15.77         4.04 o
 -22   2   9          5.66          3.86         2.49 o
 -20   2   9         79.01         87.49         7.53 o
 -18   2   9          0.10         -2.52         3.47 o
 -16   2   9          0.01          2.05         2.99 o
 -14   2   9         18.76         16.77         5.31 o
 -12   2   9         27.44         26.44         4.04 o
 -10   2   9         26.46         23.70         5.90 o
  -8   2   9         48.25         51.37         5.25 o
  -6   2   9         49.28         39.11         7.65 o
  -4   2   9         46.91         49.30         4.82 o
  -2   2   9         29.90         34.13         4.29 o
   0   2   9         15.51         10.49         2.49 o
   2   2   9         15.73         17.82         4.15 o
   4   2   9          0.77         -1.71         3.19 o
   6   2   9         49.73         49.43         6.57 o
   8   2   9         27.29         27.93         5.31 o
  10   2   9          5.61          7.58         3.19 o
  12   2   9          3.19         -2.65         2.82 o
  14   2   9          2.39         -2.65         2.82 o
  16   2   9          0.12          1.63         2.74 o
  18   2   9          2.68          3.60         1.93 o
  20   2   9         15.65         20.99         3.64 o
  22   2   9          9.59         12.21         3.18 o
  24   2   9          3.01          1.82         1.70 o
  26   2   9          0.86         -3.03         3.19 o
 -31   3   9         14.91         19.67         5.10 o
 -29   3   9          2.22          1.90         5.31 o
 -27   3   9         24.34         20.51         4.21 o
 -25   3   9         28.21         29.09         4.98 o
 -23   3   9          0.62          0.19         2.25 o
 -21   3   9          0.01          0.71         2.11 o
 -19   3   9          5.76         10.34         2.63 o
 -17   3   9          6.65          7.56         2.53 o
 -15   3   9         17.69         13.05         2.78 o
 -13   3   9         15.40         13.68         2.64 o
 -11   3   9         23.02         17.72         3.68 o
  -9   3   9         45.11         41.42         6.19 o
  -7   3   9         29.29         23.73         4.04 o
  -5   3   9         63.81         64.01        10.39 o
  -3   3   9         13.76         12.39         3.06 o
  -1   3   9          1.45          1.21         3.16 o
   1   3   9         63.17         61.84         5.59 o
   3   3   9         77.35         81.69         6.36 o
   5   3   9          7.16          3.32         3.32 o
   7   3   9          8.77          8.72         3.19 o
   9   3   9         49.03         58.67         6.57 o
  11   3   9          0.08          1.33         2.82 o
  13   3   9          3.55          4.65         2.82 o
  15   3   9          6.02          5.31         1.74 o
  17   3   9         14.45         17.63         3.11 o
  19   3   9          8.87          9.67         2.49 o
  21   3   9          8.40          8.24         4.31 o
  23   3   9         14.16          8.91         3.19 o
  25   3   9          0.11         -2.65         3.98 o
 -24   4   9         10.83          5.31         5.31 o
 -22   4   9          8.12         13.52         3.68 o
 -20   4   9          9.55          8.29         2.58 o
 -18   4   9          2.71          0.61         2.33 o
 -16   4   9          0.07         -0.33         2.87 o
 -14   4   9        124.58        128.67         7.40 o
 -12   4   9         60.58         54.83         5.36 o
 -10   4   9          2.32         -1.91         3.06 o
  -8   4   9         22.33         20.92         3.11 o
  -6   4   9         43.85         37.02         4.72 o
  -4   4   9          0.17         -2.49         2.49 o
  -2   4   9          4.46          5.31         5.01 o
   0   4   9         13.51         10.62         3.06 o
   2   4   9         39.47         32.54         4.29 o
   4   4   9         59.62         63.52         5.36 o
   6   4   9         20.43         17.61         3.67 o
   8   4   9          7.00         10.62         2.43 o
  10   4   9          0.31         -1.93         1.93 o
  12   4   9          7.00          8.23         2.68 o
  14   4   9         39.64         46.45         4.28 o
  16   4   9          9.25          8.66         2.87 o
  18   4   9          0.27         -2.21         2.21 o
  20   4   9         17.64         14.71         3.75 o
  22   4   9          9.77         13.27         5.31 o
 -15   5   9         22.56         23.89         6.64 o
 -13   5   9         61.80         67.69        10.62 o
 -11   5   9         65.74         69.01        10.62 o
  -9   5   9          0.02         -5.31         5.31 o
  -7   5   9          1.78          3.98         3.32 o
  -5   5   9         10.07          9.48         3.19 o
  -3   5   9          0.00          2.65         7.96 o
  -1   5   9          2.28          4.65         2.82 o
   1   5   9         17.54         14.60         5.31 o
   3   5   9         20.95         31.85         7.96 o
   5   5   9          5.73         21.23         6.64 o
   7   5   9          0.55         -3.98         3.98 o
   9   5   9          0.06          3.98         3.98 o
 -24   0  10          1.04         13.27         7.96 o
 -22   0  10        160.95        156.61        18.58 o
 -20   0  10        255.46        262.78        23.89 o
 -18   0  10          1.41         -9.29         9.29 o
 -16   0  10          0.33          3.98         5.31 o
 -14   0  10          6.21         11.94         7.96 o
 -12   0  10          9.48          7.96         3.98 o
 -10   0  10         35.10         33.18         7.96 o
  -8   0  10         10.17         11.94         5.31 o
  -6   0  10          8.26          6.64         5.31 o
  -4   0  10         20.20         10.62         5.31 o
  -2   0  10          0.53         -6.64         6.64 o
   0   0  10          0.01          0.00         3.98 o
   2   0  10          0.76          0.00         3.98 o
   4   0  10          6.01          2.65         5.31 o
   6   0  10        149.27        217.66        19.91 o
   8   0  10        116.97        152.62        15.93 o
  10   0  10         15.80         10.62         5.31 o
  12   0  10          3.44          1.33         3.98 o
  14   0  10         31.43         46.45         9.29 o
  16   0  10          3.34         -1.33         3.98 o
 -23   1  10         69.68         69.01        13.27 o
 -21   1  10         49.73         45.71         6.99 o
 -19   1  10          7.41         15.56         5.10 o
 -17   1  10         12.47         15.32         6.64 o
 -15   1  10          7.21         15.04         4.65 o
 -13   1  10          0.34          0.00         2.82 o
 -11   1  10          1.22          2.09         3.98 o
  -9   1  10         32.35         38.36         4.82 o
  -7   1  10         24.66         23.16         5.10 o
  -5   1  10         15.10         19.95         4.69 o
  -3   1  10          4.79          3.03         3.19 o
  -1   1  10          0.49          0.66         2.82 o
   1   1  10          0.24          7.96         5.31 o
   3   1  10          7.67          8.63         3.75 o
   5   1  10         32.13         29.20         5.10 o
   7   1  10         24.09         22.56         4.69 o
   9   1  10         32.09         36.43         6.05 o
  11   1  10         13.99         20.44         5.31 o
  13   1  10          3.01          1.33         2.82 o
  15   1  10          2.98          1.99         2.82 o
  17   1  10          3.80          6.64         3.98 o
 -24   2  10          4.99         -2.65         5.31 o
 -22   2  10          3.58         17.25         6.64 o
 -20   2  10          2.87          9.02         4.42 o
 -18   2  10          4.37          4.91         2.87 o
 -16   2  10          2.09          6.64         3.06 o
 -14   2  10          6.09          6.02         2.59 o
 -12   2  10          0.97          2.09         3.00 o
 -10   2  10          1.18         -1.76         2.40 o
  -8   2  10         33.87         29.37         4.19 o
  -6   2  10         49.28         62.45         6.13 o
  -4   2  10          0.98         -2.65         3.75 o
  -2   2  10          1.95         -0.66         4.65 o
   0   2  10         23.13         22.64         7.30 o
   2   2  10          2.18         -3.32         3.75 o
   4   2  10          0.89          2.28         3.19 o
   6   2  10          5.65          8.85         4.15 o
   8   2  10          9.80         13.27         5.97 o
  10   2  10          6.57          9.48         3.32 o
  12   2  10          4.27          5.31         2.82 o
  14   2  10          3.84          9.29         2.49 o
  16   2  10          0.00         -0.53         2.21 o
  18   2  10          0.56          0.00         2.65 o
 -21   3  10          1.23          1.99         2.82 o
 -19   3  10          2.34          4.17         3.19 o
 -17   3  10          2.93          7.39         3.98 o
 -15   3  10         12.90         11.28         6.10 o
 -13   3  10          0.01          0.88         2.30 o
 -11   3  10          0.11          1.57         2.49 o
  -9   3  10         11.73          6.52         2.49 o
  -7   3  10          3.03          3.17         4.26 o
  -5   3  10          0.89          0.95         1.93 o
  -3   3  10          6.28          9.29         3.06 o
  -1   3  10          2.82          0.66         3.32 o
   1   3  10          4.75          3.98         4.65 o
   3   3  10          0.10          1.33         2.82 o
   5   3  10          3.70          0.00         4.65 o
   7   3  10          1.36          1.99         2.82 o
   9   3  10          1.06          0.00         2.82 o
  11   3  10          1.84          1.33         2.82 o
  13   3  10          0.84          3.54         2.37 o
 -10   4  10          4.78          2.65         3.98 o
  -8   4  10          0.56          1.33         3.98 o
  -6   4  10          2.25          5.31         4.65 o
  -4   4  10          0.07          1.14         3.32 o
  -2   4  10          1.25          4.38         2.73 o
   0   4  10          5.98          9.16         2.85 o
   2   4  10          0.95          5.97         9.29 o
   4   4  10          0.01          0.53         2.65 o
   6   4  10          8.31          7.96         5.31 o
   8   4  10          5.36         -2.65         3.98 o
                                                
